# Supplementary material for: Tetra­kis(μ-4-azido­benzoato-κ2 O:O′)bis­[(N,N-dimethyl­formamide-κO)copper(II)]
Source: Acta Crystallogr Sect E Struct Rep Online. 2011 Dec 14;68(Pt 1):m43. doi: 10.1107/S1600536811050999 (PMC3254312; doi:10.1107/S1600536811050999)
Supplement: Supplementary file 1 [file e-68-00m43-sup1.cif]

##############################################################################
#                                                                            #
# This CIF contains the data in a paper accepted for publication in          #
# Acta Crystallographica Section E. It conforms to the requirements of       #
# Notes for Authors for Acta Crystallographica Section E, and has been       #
# peer reviewed under the auspices of the IUCr Commission on Journals.       #
#                                                                            #
# Full details of the Crystallographic Information File format               #
# are given in the paper "The Crystallographic Information File (CIF):       #
# a New Standard Archive File for Crystallography" by S. R. Hall, F. H.      #
# Allen and I. D. Brown [Acta Cryst. (1991), A47, 655-685].                  #
#                                                                            #
# The current version of the core CIF dictionary is obtainable from          #
# ftp://ftp.iucr.org/pub/cif_core.dic.                                       #
#                                                                            #
# Software is freely available for graphical display of the structure(s)     #
# in this CIF. For information consult the CIF software page                 #
# http://www.iucr.org/resources/cif/software.                                #
#                                                                            #
# This file may be used for bona fide research purposes within the           #
# scientific community so long as proper attribution is given to the journal # 
# article from which it was obtained.                                        #
#                                                                            #
##############################################################################
data_I
_audit_creation_method     SHELXL-97
_chemical_name_systematic
;
Tetrakis(\m-4-azidobenzoato-\k^2^<i>O</i>:<i>O</i>')bis[(<i>N</i>,<i>N</i>-
dimethylformamide-\k<i>O</i>)copper(II)]
;
_chemical_name_common     ?
_chemical_formula_moiety     'C34 H30 Cu2 N14 O10'
_chemical_formula_sum     'C34 H30 Cu2 N14 O10'
_chemical_formula_iupac     '[Cu2 (C7 H4 N3 O2)4 (C3 H7 N O)2]'
_chemical_formula_weight     921.80
_chemical_melting_point     ?
_symmetry_cell_setting     monoclinic
_symmetry_space_group_name_H-M     'P 21/c'
_symmetry_space_group_name_Hall     '-P 2ybc'
loop_
    _symmetry_equiv_pos_as_xyz
    'x, y, z'
    '-x, y+1/2, -z+1/2'
    '-x, -y, -z'
    'x, -y-1/2, z-1/2'
_cell_length_a     11.9209(8)
_cell_length_b     17.9387(10)
_cell_length_c     9.3680(5)
_cell_angle_alpha     90.00
_cell_angle_beta     91.277(5)
_cell_angle_gamma     90.00
_cell_volume     2002.8(2)
_cell_formula_units_Z     2
_cell_measurement_reflns_used     4783
_cell_measurement_theta_min     3.1440
_cell_measurement_theta_max     25
_cell_measurement_temperature     293(2)
_exptl_crystal_description     block
_exptl_crystal_colour     blue
_exptl_crystal_size_max     0.2
_exptl_crystal_size_mid     0.2
_exptl_crystal_size_min     0.2
_exptl_crystal_density_diffrn     1.529
_exptl_crystal_density_meas     ?
_exptl_crystal_density_method     'not measured'
_exptl_crystal_F_000     940
_exptl_absorpt_coefficient_mu     1.135
_exptl_absorpt_correction_type     multi-scan
_exptl_absorpt_process_details     '(CrystalClear; Rigaku, 2002)'
_exptl_absorpt_correction_T_min     0.8048
_exptl_absorpt_correction_T_max     0.8048
_exptl_special_details     ?
_diffrn_ambient_temperature     293(2)
_diffrn_radiation_type     MoK\a
_diffrn_radiation_wavelength     0.71073
_diffrn_radiation_source     'fine-focus sealed tube'
_diffrn_radiation_monochromator     graphite
_diffrn_measurement_device_type     'Rigaku Mercury70'
_diffrn_measurement_method     '\w scans'
_diffrn_detector_area_resol_mean     14.6306
_diffrn_reflns_number     12312
_diffrn_reflns_av_R_equivalents     0.0308
_diffrn_reflns_av_sigmaI/netI     0.0292
_diffrn_reflns_theta_min     2.45
_diffrn_reflns_theta_max     25.00
_diffrn_reflns_theta_full     25.00
_diffrn_measured_fraction_theta_max     0.991
_diffrn_measured_fraction_theta_full     0.991
_diffrn_reflns_limit_h_min     -14
_diffrn_reflns_limit_h_max     14
_diffrn_reflns_limit_k_min     -19
_diffrn_reflns_limit_k_max     21
_diffrn_reflns_limit_l_min     -11
_diffrn_reflns_limit_l_max     11
_diffrn_standards_number     4803
_diffrn_standards_interval_count     ?
_diffrn_standards_interval_time     ?
_diffrn_standards_decay_%     ?
_refine_special_details     ?
_reflns_number_total     3496
_reflns_number_gt     3141
_reflns_threshold_expression     I>2\s(I)
_refine_ls_structure_factor_coef     Fsqd
_refine_ls_matrix_type     full
_refine_ls_R_factor_all     0.0380
_refine_ls_R_factor_gt     0.0331
_refine_ls_wR_factor_gt     0.0872
_refine_ls_wR_factor_ref     0.0911
_refine_ls_goodness_of_fit_ref     1.021
_refine_ls_restrained_S_all     1.021
_refine_ls_number_reflns     3496
_refine_ls_number_parameters     271
_refine_ls_number_restraints     0
_refine_ls_number_constraints     0
_refine_ls_hydrogen_treatment     constr
_refine_ls_weighting_scheme     calc
_refine_ls_weighting_details
         'calc w=1/[\s^2^(Fo^2^)+(0.0482P)^2^+0.7327P] where P=(Fo^2^+2Fc^2^)/3'
_atom_sites_solution_hydrogens     geom
_atom_sites_solution_primary     direct
_atom_sites_solution_secondary     difmap
_refine_ls_shift/su_max     0.001
_refine_ls_shift/su_mean     0.000
_refine_diff_density_max     0.333
_refine_diff_density_min     -0.310
_refine_ls_extinction_method     none
_refine_ls_extinction_coef     ?
loop_
    _atom_type_symbol
    _atom_type_description
    _atom_type_scat_dispersion_real
    _atom_type_scat_dispersion_imag
    _atom_type_scat_source
    'C' 'C' 0.0033 0.0016
                         'International Tables Vol C Tables 4.2.6.8 and 6.1.1.4'
    'H' 'H' 0.0000 0.0000
                         'International Tables Vol C Tables 4.2.6.8 and 6.1.1.4'
    'Cu' 'Cu' 0.3201 1.2651
                         'International Tables Vol C Tables 4.2.6.8 and 6.1.1.4'
    'N' 'N' 0.0061 0.0033
                         'International Tables Vol C Tables 4.2.6.8 and 6.1.1.4'
    'O' 'O' 0.0106 0.0060
                         'International Tables Vol C Tables 4.2.6.8 and 6.1.1.4'
_computing_data_collection     'CrystalClear (Rigaku, 2002)'
_computing_cell_refinement     'CrystalClear (Rigaku, 2002)'
_computing_data_reduction     'CrystalClear (Rigaku, 2002)'
_computing_structure_solution     'SHELXS97 (Sheldrick, 2008)'
_computing_structure_refinement     'SHELXL97 (Sheldrick, 2008)'
_computing_molecular_graphics     'SHELXTL (Sheldrick, 2008)'
_computing_publication_material     'SHELXL97 (Sheldrick, 2008)'
loop_
    _atom_site_type_symbol
    _atom_site_label
    _atom_site_fract_x
    _atom_site_fract_y
    _atom_site_fract_z
    _atom_site_U_iso_or_equiv
    _atom_site_adp_type
    _atom_site_calc_flag
    _atom_site_refinement_flags
    _atom_site_occupancy
    _atom_site_symmetry_multiplicity
    _atom_site_disorder_assembly
    _atom_site_disorder_group
    Cu Cu1 0.05068(2) 0.451211(14) 0.58459(3) 0.03461(12) Uani d . 1 1 . .
    O O1 0.16267(14) 0.44589(9) 0.43570(18) 0.0472(4) Uani d . 1 1 . .
    O O5 0.12483(14) 0.36844(9) 0.72800(17) 0.0470(4) Uani d . 1 1 . .
    O O3 0.04281(13) 0.62087(9) 0.52445(18) 0.0461(4) Uani d . 1 1 . .
    O O2 0.07599(14) 0.52740(10) 0.28944(17) 0.0467(4) Uani d . 1 1 . .
    O O4 0.12931(15) 0.53807(9) 0.66805(19) 0.0497(4) Uani d . 1 1 . .
    N N7 0.1214(2) 0.31119(12) 0.9451(2) 0.0567(6) Uani d . 1 1 . .
    N N1 0.4690(2) 0.4056(2) -0.1016(3) 0.0854(9) Uani d . 1 1 . .
    N N2 0.4467(3) 0.4246(2) -0.2269(4) 0.1045(11) Uani d . 1 1 . .
    N N6 0.4782(4) 0.8193(3) 1.0817(4) 0.1397(18) Uani d . 1 1 . .
    N N3 0.4367(4) 0.4395(3) -0.3436(4) 0.155(2) Uani d . 1 1 . .
    N N4 0.3389(3) 0.84292(18) 0.9011(3) 0.0855(9) Uani d . 1 1 . .
    N N5 0.4106(3) 0.8267(2) 0.9946(3) 0.0987(12) Uani d . 1 1 . .
    C C4 0.3881(2) 0.42884(18) -0.0005(3) 0.0584(7) Uani d . 1 1 . .
    C C7 0.15287(19) 0.48163(13) 0.3208(2) 0.0398(5) Uani d . 1 1 . .
    C C15 0.0863(2) 0.35912(14) 0.8475(3) 0.0484(6) Uani d . 1 1 . .
    H H15A 0.0259 0.3892 0.8714 0.058 Uiso calc R 1 1 . .
    C C1 0.2378(2) 0.46654(13) 0.2094(3) 0.0414(5) Uani d . 1 1 . .
    C C8 0.17273(19) 0.66528(13) 0.6976(2) 0.0409(5) Uani d . 1 1 . .
    C C2 0.2172(2) 0.48554(14) 0.0677(2) 0.0460(6) Uani d . 1 1 . .
    H H2A 0.1524 0.5118 0.0430 0.055 Uiso calc R 1 1 . .
    C C6 0.3359(2) 0.42912(18) 0.2440(3) 0.0595(7) Uani d . 1 1 . .
    H H6A 0.3512 0.4159 0.3384 0.071 Uiso calc R 1 1 . .
    C C13 0.1512(2) 0.73877(15) 0.6624(3) 0.0539(6) Uani d . 1 1 . .
    H H13A 0.0985 0.7498 0.5907 0.065 Uiso calc R 1 1 . .
    C C3 0.2911(2) 0.46609(15) -0.0371(3) 0.0512(6) Uani d . 1 1 . .
    H H3A 0.2753 0.4781 -0.1320 0.061 Uiso calc R 1 1 . .
    C C9 0.2511(2) 0.65078(16) 0.8053(3) 0.0556(7) Uani d . 1 1 . .
    H H9A 0.2661 0.6016 0.8308 0.067 Uiso calc R 1 1 . .
    C C14 0.11051(19) 0.60338(13) 0.6237(2) 0.0397(5) Uani d . 1 1 . .
    C C10 0.3073(2) 0.70738(18) 0.8752(3) 0.0603(7) Uani d . 1 1 . .
    H H10A 0.3596 0.6966 0.9475 0.072 Uiso calc R 1 1 . .
    C C12 0.2067(3) 0.79604(16) 0.7321(3) 0.0635(8) Uani d . 1 1 . .
    H H12B 0.1908 0.8453 0.7081 0.076 Uiso calc R 1 1 . .
    C C11 0.2856(2) 0.78027(17) 0.8373(3) 0.0576(7) Uani d . 1 1 . .
    C C17 0.0706(3) 0.3082(2) 1.0850(3) 0.0822(11) Uani d . 1 1 . .
    H H17A 0.0097 0.3432 1.0881 0.123 Uiso calc R 1 1 . .
    H H17B 0.1258 0.3207 1.1572 0.123 Uiso calc R 1 1 . .
    H H17C 0.0428 0.2588 1.1018 0.123 Uiso calc R 1 1 . .
    C C16 0.2150(3) 0.26297(19) 0.9201(4) 0.0807(10) Uani d . 1 1 . .
    H H16A 0.2407 0.2704 0.8248 0.121 Uiso calc R 1 1 . .
    H H16B 0.1923 0.2120 0.9315 0.121 Uiso calc R 1 1 . .
    H H16C 0.2746 0.2742 0.9873 0.121 Uiso calc R 1 1 . .
    C C5 0.4114(2) 0.4111(2) 0.1403(3) 0.0717(9) Uani d . 1 1 . .
    H H5A 0.4781 0.3871 0.1652 0.086 Uiso calc R 1 1 . .
loop_
    _atom_site_aniso_label
    _atom_site_aniso_U_11
    _atom_site_aniso_U_22
    _atom_site_aniso_U_33
    _atom_site_aniso_U_12
    _atom_site_aniso_U_13
    _atom_site_aniso_U_23
    Cu1 0.04444(19) 0.02783(19) 0.03131(18) 0.00240(10) -0.00460(12) 0.00345(10)
    O1 0.0503(10) 0.0503(11) 0.0409(9) 0.0099(7) 0.0020(7) 0.0104(8)
    O5 0.0606(10) 0.0393(10) 0.0408(9) 0.0062(8) -0.0076(7) 0.0085(8)
    O3 0.0538(10) 0.0364(10) 0.0474(9) -0.0021(7) -0.0126(8) 0.0021(8)
    O2 0.0541(10) 0.0447(10) 0.0416(9) 0.0133(8) 0.0052(7) 0.0058(8)
    O4 0.0648(11) 0.0328(10) 0.0507(10) -0.0040(8) -0.0167(8) 0.0013(8)
    N7 0.0779(15) 0.0430(13) 0.0485(12) -0.0044(11) -0.0166(11) 0.0141(10)
    N1 0.0804(18) 0.112(3) 0.0643(18) 0.0276(17) 0.0221(14) -0.0009(17)
    N2 0.088(2) 0.157(3) 0.069(2) 0.035(2) 0.0240(17) -0.016(2)
    N6 0.135(3) 0.192(5) 0.091(3) -0.087(3) -0.021(2) -0.024(3)
    N3 0.131(3) 0.272(7) 0.061(2) 0.059(3) 0.026(2) -0.009(3)
    N4 0.094(2) 0.088(2) 0.0738(18) -0.0434(17) 0.0006(16) -0.0252(16)
    N5 0.105(2) 0.124(3) 0.0677(19) -0.068(2) 0.0097(18) -0.0299(19)
    C4 0.0564(16) 0.0638(19) 0.0553(16) 0.0072(14) 0.0110(13) -0.0019(14)
    C7 0.0454(13) 0.0319(13) 0.0421(13) 0.0001(10) -0.0022(10) -0.0011(10)
    C15 0.0594(15) 0.0403(15) 0.0450(14) -0.0014(11) -0.0108(11) 0.0081(11)
    C1 0.0471(13) 0.0353(13) 0.0418(13) 0.0009(10) 0.0004(10) 0.0003(10)
    C8 0.0455(12) 0.0370(13) 0.0403(12) -0.0018(10) 0.0023(10) -0.0048(10)
    C2 0.0527(14) 0.0416(14) 0.0437(13) 0.0080(11) -0.0016(10) 0.0015(11)
    C6 0.0550(16) 0.076(2) 0.0476(15) 0.0150(14) -0.0009(12) 0.0108(14)
    C13 0.0583(15) 0.0437(16) 0.0593(16) 0.0019(12) -0.0070(12) -0.0032(13)
    C3 0.0627(16) 0.0511(16) 0.0398(14) -0.0009(13) -0.0006(11) -0.0011(12)
    C9 0.0623(16) 0.0483(16) 0.0557(16) -0.0008(13) -0.0105(12) -0.0027(13)
    C14 0.0473(13) 0.0348(13) 0.0370(12) -0.0003(10) 0.0025(10) -0.0008(10)
    C10 0.0559(16) 0.073(2) 0.0517(16) -0.0075(14) -0.0087(12) -0.0109(15)
    C12 0.0780(19) 0.0398(16) 0.0725(19) -0.0082(14) -0.0040(15) -0.0064(14)
    C11 0.0612(16) 0.0577(18) 0.0543(16) -0.0193(14) 0.0113(13) -0.0180(14)
    C17 0.124(3) 0.076(2) 0.0466(17) -0.021(2) -0.0081(17) 0.0223(15)
    C16 0.098(2) 0.059(2) 0.084(2) 0.0146(18) -0.0344(19) 0.0090(18)
    C5 0.0555(17) 0.097(3) 0.0628(18) 0.0284(16) 0.0050(14) 0.0108(18)
_geom_special_details     ?
loop_
    _geom_bond_atom_site_label_1
    _geom_bond_atom_site_label_2
    _geom_bond_site_symmetry_2
    _geom_bond_distance
    _geom_bond_publ_flag
    Cu1 O1 . 1.9545(17) ?
    Cu1 O4 . 1.9711(17) ?
    Cu1 O2 3_566 1.9747(16) ?
    Cu1 O3 3_566 1.9765(16) ?
    Cu1 O5 . 2.1767(16) ?
    Cu1 Cu1 3_566 2.6363(5) ?
    O1 C7 . 1.256(3) ?
    O5 C15 . 1.231(3) ?
    O3 C14 . 1.258(3) ?
    O3 Cu1 3_566 1.9765(16) ?
    O2 C7 . 1.260(3) ?
    O2 Cu1 3_566 1.9747(16) ?
    O4 C14 . 1.261(3) ?
    N7 C15 . 1.316(3) ?
    N7 C16 . 1.436(4) ?
    N7 C17 . 1.456(4) ?
    N1 N2 . 1.245(4) ?
    N1 C4 . 1.429(3) ?
    N2 N3 . 1.130(5) ?
    N6 N5 . 1.142(5) ?
    N4 N5 . 1.245(5) ?
    N4 C11 . 1.417(4) ?
    C4 C3 . 1.373(4) ?
    C4 C5 . 1.379(4) ?
    C7 C1 . 1.495(3) ?
    C15 H15A . 0.9300 ?
    C1 C2 . 1.387(3) ?
    C1 C6 . 1.382(4) ?
    C8 C13 . 1.382(4) ?
    C8 C9 . 1.384(3) ?
    C8 C14 . 1.496(3) ?
    C2 C3 . 1.379(3) ?
    C2 H2A . 0.9300 ?
    C6 C5 . 1.377(4) ?
    C6 H6A . 0.9300 ?
    C13 C12 . 1.379(4) ?
    C13 H13A . 0.9300 ?
    C3 H3A . 0.9300 ?
    C9 C10 . 1.375(4) ?
    C9 H9A . 0.9300 ?
    C10 C11 . 1.378(4) ?
    C10 H10A . 0.9300 ?
    C12 C11 . 1.376(4) ?
    C12 H12B . 0.9300 ?
    C17 H17A . 0.9600 ?
    C17 H17B . 0.9600 ?
    C17 H17C . 0.9600 ?
    C16 H16A . 0.9600 ?
    C16 H16B . 0.9600 ?
    C16 H16C . 0.9600 ?
    C5 H5A . 0.9300 ?
loop_
    _geom_angle_atom_site_label_1
    _geom_angle_atom_site_label_2
    _geom_angle_atom_site_label_3
    _geom_angle_site_symmetry_1
    _geom_angle_site_symmetry_3
    _geom_angle
    _geom_angle_publ_flag
    O1 Cu1 O4 . . 89.73(8) ?
    O1 Cu1 O2 . 3_566 168.40(7) ?
    O4 Cu1 O2 . 3_566 88.43(8) ?
    O1 Cu1 O3 . 3_566 89.17(7) ?
    O4 Cu1 O3 . 3_566 168.48(7) ?
    O2 Cu1 O3 3_566 3_566 90.35(7) ?
    O1 Cu1 O5 . . 97.62(6) ?
    O4 Cu1 O5 . . 96.40(7) ?
    O2 Cu1 O5 3_566 . 93.97(7) ?
    O3 Cu1 O5 3_566 . 95.12(7) ?
    O1 Cu1 Cu1 . 3_566 85.10(5) ?
    O4 Cu1 Cu1 . 3_566 85.48(5) ?
    O2 Cu1 Cu1 3_566 3_566 83.34(5) ?
    O3 Cu1 Cu1 3_566 3_566 83.00(5) ?
    O5 Cu1 Cu1 . 3_566 176.69(5) ?
    C7 O1 Cu1 . . 122.33(15) ?
    C15 O5 Cu1 . . 119.94(16) ?
    C14 O3 Cu1 . 3_566 124.34(15) ?
    C7 O2 Cu1 . 3_566 123.31(15) ?
    C14 O4 Cu1 . . 121.62(15) ?
    C15 N7 C16 . . 121.1(3) ?
    C15 N7 C17 . . 121.1(3) ?
    C16 N7 C17 . . 117.7(3) ?
    N2 N1 C4 . . 114.4(3) ?
    N3 N2 N1 . . 173.3(4) ?
    N5 N4 C11 . . 114.0(3) ?
    N6 N5 N4 . . 173.3(4) ?
    C3 C4 C5 . . 120.1(2) ?
    C3 C4 N1 . . 123.6(3) ?
    C5 C4 N1 . . 116.2(3) ?
    O1 C7 O2 . . 125.8(2) ?
    O1 C7 C1 . . 117.0(2) ?
    O2 C7 C1 . . 117.1(2) ?
    O5 C15 N7 . . 126.9(3) ?
    O5 C15 H15A . . 116.5 ?
    N7 C15 H15A . . 116.5 ?
    C2 C1 C6 . . 118.4(2) ?
    C2 C1 C7 . . 121.0(2) ?
    C6 C1 C7 . . 120.5(2) ?
    C13 C8 C9 . . 118.2(2) ?
    C13 C8 C14 . . 120.7(2) ?
    C9 C8 C14 . . 121.1(2) ?
    C3 C2 C1 . . 121.1(2) ?
    C3 C2 H2A . . 119.4 ?
    C1 C2 H2A . . 119.4 ?
    C5 C6 C1 . . 120.8(3) ?
    C5 C6 H6A . . 119.6 ?
    C1 C6 H6A . . 119.6 ?
    C12 C13 C8 . . 120.9(3) ?
    C12 C13 H13A . . 119.6 ?
    C8 C13 H13A . . 119.6 ?
    C4 C3 C2 . . 119.6(2) ?
    C4 C3 H3A . . 120.2 ?
    C2 C3 H3A . . 120.2 ?
    C10 C9 C8 . . 121.5(3) ?
    C10 C9 H9A . . 119.2 ?
    C8 C9 H9A . . 119.2 ?
    O3 C14 O4 . . 125.6(2) ?
    O3 C14 C8 . . 117.4(2) ?
    O4 C14 C8 . . 117.0(2) ?
    C9 C10 C11 . . 119.4(3) ?
    C9 C10 H10A . . 120.3 ?
    C11 C10 H10A . . 120.3 ?
    C11 C12 C13 . . 120.0(3) ?
    C11 C12 H12B . . 120.0 ?
    C13 C12 H12B . . 120.0 ?
    C12 C11 C10 . . 120.1(3) ?
    C12 C11 N4 . . 115.6(3) ?
    C10 C11 N4 . . 124.3(3) ?
    N7 C17 H17A . . 109.5 ?
    N7 C17 H17B . . 109.5 ?
    H17A C17 H17B . . 109.5 ?
    N7 C17 H17C . . 109.5 ?
    H17A C17 H17C . . 109.5 ?
    H17B C17 H17C . . 109.5 ?
    N7 C16 H16A . . 109.5 ?
    N7 C16 H16B . . 109.5 ?
    H16A C16 H16B . . 109.5 ?
    N7 C16 H16C . . 109.5 ?
    H16A C16 H16C . . 109.5 ?
    H16B C16 H16C . . 109.5 ?
    C4 C5 C6 . . 120.0(3) ?
    C4 C5 H5A . . 120.0 ?
    C6 C5 H5A . . 120.0 ?
data_global
_journal_date_recd_electronic     2011-11-21
_journal_date_accepted     2011-11-28
_journal_name_full     'Acta Crystallographica, Section E'
_journal_year     2012
_journal_volume     68
_journal_issue      1
_journal_page_first     m43
_journal_page_last     m43
_journal_paper_category     QM
_journal_paper_doi     10.1107/S1600536811050999
_journal_coeditor_code     BH2402
_publ_contact_author_name     'Aidong Wang'
_publ_contact_author_address
;
Department of Chemistry
Huangshan University
Huangshan 245041
People's Republic of China
;
_publ_contact_author_email     aidongwang2011@163.com
_publ_contact_author_fax     '+86-559-2546554'
_publ_contact_author_phone     '+86-559-2546612'
_publ_section_title
;\
Tetrakis(\m-4-azidobenzoato-\k^2^<i>O</i>:<i>O</i>')bis[(<i>N</i>,<i>N</i>-\
dimethylformamide-\k<i>O</i>)copper(II)]
;
loop_
    _publ_author_name
    _publ_author_footnote
    _publ_author_address
    "Wang, Aidong" .
;
Department of Chemistry
Huangshan University
Huangshan 245041
People's Republic of China
;
