# Supplementary material for: Tetra­kis(μ-4-azido­benzoato-κ2 O:O′)bis­[(N,N-dimethyl­formamide-κO)copper(II)]
Source: Acta Crystallogr Sect E Struct Rep Online. 2011 Dec 14;68(Pt 1):m43. doi: 10.1107/S1600536811050999 (PMC3254312; doi:10.1107/S1600536811050999)
Supplement: Supplementary file 2 [file e-68-00m43-Isup2.hkl]

# 
# h,k,l, Fc-squared, Fo-squared, sigma(Fo-squared) and status flag 
# 
data_I
_shelx_title ' s in      P21/c' 
_shelx_refln_list_code          4 
_shelx_F_calc_maximum      168.09 
_exptl_crystal_F_000       940.00 
_reflns_d_resolution_high  0.8409 
 
loop_ 
 _symmetry_equiv_pos_as_xyz 
 'x, y, z' 
 '-x, y+1/2, -z+1/2' 
 '-x, -y, -z' 
 'x, -y-1/2, z-1/2' 
 
_cell_length_a    11.9209 
_cell_length_b    17.9387 
_cell_length_c     9.3680 
_cell_angle_alpha  90.000 
_cell_angle_beta   91.277 
_cell_angle_gamma  90.000 
 
_shelx_F_squared_multiplier     1.000 
 
loop_ 
 _refln_index_h 
 _refln_index_k 
 _refln_index_l 
 _refln_F_squared_calc 
 _refln_F_squared_meas 
 _refln_F_squared_sigma 
 _refln_observed_status 
   2   0   0     2004.56     1802.74     30.98 o 
   3   0   0     2884.96     2855.24     22.39 o 
   4   0   0     1728.35     2003.32     36.71 o 
   5   0   0     1637.77     1589.77     31.21 o 
   6   0   0     1416.20     1413.55     31.15 o 
   7   0   0      245.72      222.16     10.64 o 
   8   0   0     2132.96     2126.23     43.69 o 
   9   0   0     1569.56     1634.60     40.77 o 
  10   0   0     1786.96     1778.75     59.93 o 
  11   0   0     1471.37     1507.87     52.86 o 
  12   0   0      332.25      341.90     29.87 o 
  13   0   0       20.27       20.22      5.74 o 
  14   0   0       16.81        9.40      8.31 o 
   2   1   0     3009.60     2948.42     18.93 o 
   3   1   0     6844.72     6669.04     35.68 o 
   4   1   0       30.40       13.78      1.94 o 
   5   1   0      969.67      860.62     13.90 o 
   6   1   0      144.76      118.60      6.03 o 
   7   1   0       68.88       83.42      5.19 o 
   8   1   0       77.24       90.46      5.40 o 
   9   1   0       27.67       20.79      3.09 o 
  10   1   0       17.04       11.72      3.56 o 
  11   1   0        3.75       10.65      6.68 o 
  12   1   0       30.43       28.68      5.84 o 
  13   1   0       28.29       24.57      5.63 o 
  14   1   0       24.09       20.49      4.85 o 
   2   2   0     9650.40     9818.33     81.01 o 
   3   2   0      591.38      589.49      9.44 o 
   4   2   0       11.60       27.18      2.01 o 
   5   2   0       14.74       13.28      1.99 o 
   6   2   0      937.12      921.27     16.39 o 
   7   2   0      573.42      614.48     12.87 o 
   8   2   0     1016.59      941.53     21.74 o 
   9   2   0     1072.38     1039.93     31.39 o 
  10   2   0     1591.76     1625.56     40.20 o 
  11   2   0      582.57      592.51     18.94 o 
  12   2   0      112.72      120.42      8.48 o 
  13   2   0        4.52        6.64      3.99 o 
  14   2   0        2.40       14.46      4.16 o 
   1   3   0    17660.31    16818.50    181.99 o 
   2   3   0     3483.01     3630.25     25.61 o 
   3   3   0     6683.71     6393.88     45.51 o 
   4   3   0       45.94       77.07      5.57 o 
   5   3   0     2359.18     2146.55     20.63 o 
   6   3   0      299.91      295.53      4.90 o 
   7   3   0     3378.66     3309.62     44.79 o 
   8   3   0     1298.38     1195.74     18.90 o 
   9   3   0       44.94       50.03      5.93 o 
  10   3   0       38.81       46.89      5.41 o 
  11   3   0      140.92      136.58      9.60 o 
  12   3   0      331.31      357.90     15.67 o 
  13   3   0      104.65      107.98      8.02 o 
  14   3   0       38.13       40.54      6.79 o 
   0   4   0      976.11     1131.35     28.03 o 
   1   4   0     4302.48     4494.74    119.71 o 
   2   4   0     6575.67     7185.14     81.84 o 
   3   4   0      459.20      444.46      9.49 o 
   4   4   0     1208.91     1257.44     20.04 o 
   5   4   0        6.21        5.27      3.83 o 
   6   4   0        7.65       10.86      3.46 o 
   7   4   0      124.87      129.12      8.60 o 
   8   4   0      426.29      414.71     13.24 o 
   9   4   0      398.56      411.23     13.21 o 
  10   4   0      108.03      117.66      7.67 o 
  11   4   0      118.59      120.58      8.43 o 
  12   4   0       36.57       38.19      5.09 o 
  13   4   0       77.25       74.92      9.75 o 
   1   5   0    15090.52    15326.38    155.41 o 
   2   5   0     2581.60     2565.08     62.57 o 
   3   5   0      599.29      432.51     12.79 o 
   4   5   0      204.75      175.98      5.99 o 
   5   5   0     9609.84     9816.46    109.76 o 
   6   5   0     9492.56     9875.71    166.18 o 
   7   5   0     5741.47     5726.42     84.48 o 
   8   5   0     1216.03     1184.98     27.93 o 
   9   5   0      315.95      344.72     15.81 o 
  10   5   0       11.57       11.07      4.17 o 
  11   5   0      333.89      354.48     17.49 o 
  12   5   0      205.98      217.88     13.47 o 
  13   5   0       40.12       38.04      7.96 o 
   0   6   0       13.89       16.08      3.00 o 
   1   6   0     1173.40     1163.87     21.54 o 
   2   6   0     2215.27     2232.68     85.71 o 
   3   6   0      434.92      466.14      9.87 o 
   4   6   0       48.36       51.55      2.63 o 
   5   6   0      127.61      122.03     11.75 o 
   6   6   0        0.88        7.79      3.33 o 
   7   6   0       45.41       39.15      4.73 o 
   8   6   0      139.17      137.06      9.55 o 
   9   6   0       62.50       65.32      9.12 o 
  10   6   0       35.38       29.00      5.66 o 
  11   6   0       68.15       74.28      9.57 o 
  12   6   0       77.78       86.51     10.69 o 
  13   6   0       20.69       19.90      7.55 o 
   1   7   0      801.42      811.41     17.80 o 
   2   7   0     7161.31     7031.60    113.51 o 
   3   7   0      620.98      627.69     10.63 o 
   4   7   0     6887.36     6760.96     95.43 o 
   5   7   0     2837.14     2960.70     44.13 o 
   6   7   0     1864.83     1793.27     36.12 o 
   7   7   0     1291.72     1336.18     27.45 o 
   8   7   0     1157.00     1152.54     35.73 o 
   9   7   0      272.46      306.84     21.54 o 
  10   7   0        2.93        0.51      3.05 o 
  11   7   0       53.64       49.93      7.24 o 
  12   7   0      127.74      118.10     10.21 o 
  13   7   0      196.91      218.04     18.03 o 
   0   8   0     7338.06     7495.24     89.00 o 
   1   8   0       35.15       72.91      9.50 o 
   2   8   0     2891.92     2929.70     30.00 o 
   3   8   0      723.04      602.43     10.65 o 
   4   8   0        2.34        0.46      3.12 o 
   5   8   0       39.29       33.88      4.64 o 
   6   8   0        8.93        6.19      3.93 o 
   7   8   0      244.52      264.40     11.17 o 
   8   8   0      905.34      961.62     28.58 o 
   9   8   0      694.51      739.34     25.15 o 
  10   8   0      348.36      373.37     16.01 o 
  11   8   0      140.31      154.45     12.83 o 
  12   8   0       31.84       43.33      9.34 o 
  13   8   0       58.57       62.31      7.36 o 
   1   9   0      206.61      211.93      9.59 o 
   2   9   0      577.51      497.52     30.73 o 
   3   9   0     1461.03     1557.00     35.05 o 
   4   9   0       49.54       43.16      3.72 o 
   5   9   0      519.08      528.51     13.80 o 
   6   9   0      316.55      340.86     14.59 o 
   7   9   0       86.52       85.78     10.69 o 
   8   9   0        1.11        5.08      3.64 o 
   9   9   0       14.86       20.32      8.61 o 
  10   9   0        0.94        3.57      3.76 o 
  11   9   0       12.75        6.73      5.71 o 
  12   9   0        7.88        2.65      3.87 o 
   0  10   0     7765.19     8650.98    105.23 o 
   1  10   0     6408.48     6675.12    137.72 o 
   2  10   0      883.50      916.49     19.65 o 
   3  10   0      808.45      686.07     15.45 o 
   4  10   0        2.81        3.93      3.53 o 
   5  10   0        1.55        3.75      1.56 o 
   6  10   0       55.94       68.15      6.85 o 
   7  10   0      400.58      433.34     25.61 o 
   8  10   0      643.83      689.10     32.14 o 
   9  10   0     1130.77     1233.11     48.02 o 
  10  10   0     1189.54     1326.91     46.84 o 
  11  10   0      232.15      228.55     20.87 o 
  12  10   0       31.16       40.08      5.53 o 
   1  11   0        2.77        0.00      5.24 o 
   2  11   0       77.28       68.08      9.73 o 
   3  11   0     1322.28     1417.01     23.97 o 
   4  11   0     1096.70     1078.69     28.52 o 
   5  11   0      526.66      549.99     13.18 o 
   6  11   0      276.80      247.44      8.86 o 
   7  11   0      161.02      164.36     16.21 o 
   8  11   0        1.97        0.00      4.56 o 
   9  11   0       42.55       32.80      8.23 o 
  10  11   0        2.33       10.88      3.86 o 
  11  11   0       15.04       18.11      4.98 o 
  12  11   0        1.14        3.10      2.73 o 
   0  12   0     5748.59     6319.83    151.84 o 
   1  12   0     7832.72     8868.20    267.99 o 
   2  12   0     1189.05     1215.09     27.41 o 
   3  12   0      679.95      659.77     22.21 o 
   4  12   0      233.90      226.12     11.33 o 
   5  12   0      719.77      695.16     12.71 o 
   6  12   0      356.89      347.63     24.26 o 
   7  12   0      227.51      225.29     12.94 o 
   8  12   0      410.75      413.33     66.17 o 
   9  12   0      446.67      443.81     29.37 o 
  10  12   0      311.01      306.68     35.20 o 
  11  12   0      297.80      301.45     29.95 o 
   1  13   0      174.63      209.60     23.81 o 
   2  13   0     1937.96     2048.50     94.31 o 
   3  13   0     4143.16     4801.53     96.55 o 
   4  13   0     1124.71     1170.69     29.41 o 
   5  13   0      168.39      193.02     17.88 o 
   6  13   0      364.98      345.64     16.09 o 
   7  13   0      207.24      206.15     18.28 o 
   8  13   0      118.58      105.03     10.09 o 
   9  13   0       37.91       40.02      5.53 o 
  10  13   0       36.36       23.57      8.71 o 
  11  13   0       97.45       85.46     11.43 o 
   0  14   0     1150.60     1234.81     57.68 o 
   1  14   0     1432.11     1562.67     50.09 o 
   2  14   0      573.32      627.80     27.44 o 
   3  14   0       31.06       21.44      3.29 o 
   4  14   0       10.82       12.14      3.80 o 
   5  14   0       22.62       19.98      2.99 o 
   6  14   0       62.34       58.85      8.38 o 
   7  14   0       23.45       19.15      4.16 o 
   8  14   0       41.28       36.70      5.45 o 
   9  14   0      101.49       86.93     12.79 o 
  10  14   0       92.43       74.18      9.11 o 
   1  15   0      338.33      335.28     32.32 o 
   2  15   0      564.87      544.08     13.75 o 
   3  15   0      379.70      402.17     36.34 o 
   4  15   0     1722.81     1804.11     42.47 o 
   5  15   0     1095.20     1141.42     55.91 o 
   6  15   0      673.88      754.75     44.08 o 
   7  15   0      474.11      478.53     40.08 o 
   8  15   0      184.56      159.38     20.59 o 
   9  15   0       14.36        4.57      4.50 o 
  10  15   0       31.98       23.84      7.06 o 
   0  16   0        2.42        5.16      4.13 o 
   1  16   0      207.88      177.32     16.98 o 
   2  16   0      485.13      481.92     28.75 o 
   3  16   0        3.02        5.58      2.93 o 
   4  16   0       26.91       15.79      3.18 o 
   5  16   0       56.52       45.29      5.43 o 
   6  16   0       48.01       42.24      4.91 o 
   7  16   0        4.65        4.17     11.38 o 
   8  16   0       10.66       10.80      3.76 o 
   9  16   0       11.29       13.21      6.19 o 
   1  17   0      204.55      190.85     19.19 o 
   2  17   0        7.70        5.63      2.19 o 
   3  17   0      146.40      132.75     13.50 o 
   4  17   0      669.55      705.06     33.07 o 
   5  17   0     1421.15     1470.23     78.65 o 
   6  17   0      974.04      943.06     81.40 o 
   7  17   0      599.97      640.81     86.32 o 
   8  17   0      148.72      142.40     23.55 o 
   0  18   0      101.31       80.94     15.39 o 
   1  18   0      223.32      212.65     25.20 o 
   2  18   0      311.79      316.08     19.89 o 
   3  18   0      264.07      281.30     27.09 o 
   4  18   0       97.25       76.41     10.59 o 
   5  18   0       74.68       67.56      9.61 o 
   6  18   0       12.87        8.76      4.32 o 
   7  18   0       31.07       21.00      6.34 o 
   1  19   0        0.87        3.88      3.52 o 
   2  19   0       25.78       29.90      7.38 o 
   3  19   0      174.47      172.29     14.60 o 
   4  19   0      352.51      331.75     41.45 o 
   5  19   0      380.59      313.58     41.82 o 
   6  19   0      123.11      119.54     19.16 o 
   0  20   0      447.58      447.51     37.32 o 
   1  20   0      509.48      480.21     38.72 o 
   2  20   0      265.93      227.70     22.17 o 
   3  20   0       81.71       74.76     22.79 o 
   4  20   0       38.91       17.81      6.65 o 
   1  21   0       13.65        5.90      4.55 o 
   2  21   0       12.90       17.80      5.56 o 
 -14   1   1      177.33      184.27     12.40 o 
 -13   1   1      476.14      483.13     14.11 o 
 -12   1   1       71.24       76.90      7.64 o 
 -11   1   1      157.59      144.11      7.80 o 
 -10   1   1     1484.53     1584.64     40.05 o 
  -9   1   1      478.70      480.16     10.86 o 
  -8   1   1      593.80      557.95     13.57 o 
  -7   1   1        1.26        8.31      3.58 o 
  -6   1   1      286.18      273.23      5.42 o 
  -5   1   1     2260.46     2041.94     21.56 o 
  -4   1   1       54.18       88.55      4.77 o 
  -3   1   1    10460.43    10379.56     64.10 o 
   0   1   1     8544.96     9131.78    101.15 o 
   2   1   1     3428.00     3483.05     22.94 o 
   3   1   1     4083.18     4031.89     19.20 o 
   4   1   1     1392.66     1407.08     15.27 o 
   5   1   1     2760.48     2498.75     16.22 o 
   6   1   1      941.27     1054.92     13.92 o 
   7   1   1     1111.32      984.98     10.41 o 
   8   1   1     3110.64     3144.42     40.17 o 
   9   1   1     3171.66     3121.54     56.67 o 
  10   1   1     2201.49     2227.95     48.18 o 
  11   1   1     1038.41     1047.70     28.14 o 
  12   1   1      142.58      123.56     12.52 o 
  13   1   1        2.09        4.42      3.83 o 
  14   1   1       21.12       18.75      4.69 o 
 -14   2   1       49.11       40.17      7.05 o 
 -13   2   1       36.89       37.62      5.98 o 
 -12   2   1       53.04       63.07      7.38 o 
 -11   2   1      156.10      144.15      7.96 o 
 -10   2   1        6.91        6.59      4.43 o 
  -9   2   1       26.66       30.65      4.94 o 
  -8   2   1     1274.18     1235.75     21.36 o 
  -7   2   1     1497.42     1494.00     26.73 o 
  -6   2   1     2487.87     2591.70     22.60 o 
  -5   2   1      611.55      599.69     12.72 o 
  -4   2   1      268.69      249.31      4.78 o 
  -3   2   1     4053.68     4082.67     25.52 o 
  -2   2   1     1514.20     1568.93     18.71 o 
  -1   2   1     6654.41     6527.99     39.56 o 
   0   2   1      601.78      770.29     17.37 o 
   1   2   1     2113.67     2188.43     18.34 o 
   2   2   1    11729.95    12016.82    161.95 o 
   3   2   1     2668.51     2688.80     20.84 o 
   4   2   1      351.47      292.25      5.30 o 
   5   2   1       92.15      101.75      3.29 o 
   6   2   1       45.50       36.41      2.21 o 
   7   2   1      174.23      188.91      5.73 o 
   8   2   1        0.06        5.29      3.27 o 
   9   2   1        6.86        6.86      2.06 o 
  10   2   1       64.25       55.67      7.12 o 
  11   2   1      266.12      243.03     14.09 o 
  12   2   1      398.31      445.84     15.88 o 
  13   2   1      107.23      104.71      8.89 o 
  14   2   1        1.01        2.88      3.48 o 
 -14   3   1      118.62      128.04     12.32 o 
 -13   3   1      120.65      116.61     10.48 o 
 -12   3   1       13.52        5.55      4.55 o 
 -11   3   1        4.98        5.58      3.43 o 
 -10   3   1      316.30      335.65     10.41 o 
  -9   3   1      341.42      342.05     11.71 o 
  -8   3   1       51.08       70.80      6.01 o 
  -7   3   1      109.83      109.01      7.12 o 
  -6   3   1      114.10      122.41      5.87 o 
  -5   3   1       17.09       19.96      2.05 o 
  -4   3   1       39.24       35.60      3.24 o 
  -3   3   1       15.31        8.53      1.32 o 
  -2   3   1      106.13      152.24      2.40 o 
  -1   3   1     3688.87     3320.86     24.48 o 
   0   3   1     1293.61     1261.77     13.69 o 
   2   3   1    11498.49    11500.56     60.56 o 
   3   3   1      136.80      159.50      3.75 o 
   4   3   1     1964.73     2156.83     18.70 o 
   5   3   1     1876.43     1812.93     16.22 o 
   6   3   1     1480.87     1355.95     17.23 o 
   7   3   1     1145.25     1102.43     14.31 o 
   8   3   1      822.66      790.97     15.65 o 
   9   3   1      320.26      326.38     12.85 o 
  10   3   1      557.64      568.90     19.77 o 
  11   3   1      282.12      282.13     12.67 o 
  12   3   1       20.82       23.41      6.37 o 
  13   3   1       96.74      100.24      9.58 o 
 -13   4   1      107.47      119.99     10.47 o 
 -12   4   1        1.14        5.43      4.11 o 
 -11   4   1      271.39      252.03     11.04 o 
 -10   4   1      168.58      174.95     10.22 o 
  -9   4   1     1629.54     1648.89     40.24 o 
  -8   4   1     4129.32     4288.33     65.09 o 
  -7   4   1     3939.25     4164.62     56.79 o 
  -6   4   1     4069.56     3896.13     29.47 o 
  -5   4   1     2677.74     2518.33     17.88 o 
  -4   4   1       29.53       52.80      4.43 o 
  -3   4   1     4502.52     4308.69     41.51 o 
  -2   4   1      461.09      423.22     13.39 o 
   0   4   1      655.36      482.51      6.36 o 
   1   4   1     2584.52     2567.12     41.77 o 
   3   4   1    12669.80    12576.51     93.19 o 
   4   4   1     8623.41     8430.63     63.98 o 
   5   4   1     1249.92     1137.11     20.60 o 
   6   4   1      684.55      622.38     16.72 o 
   7   4   1      896.40      934.21     16.53 o 
   8   4   1      125.44      117.49      6.84 o 
   9   4   1      317.03      324.00     12.14 o 
  10   4   1      446.69      467.61     20.43 o 
  11   4   1      471.95      475.92     20.23 o 
  12   4   1      220.88      237.35     11.63 o 
  13   4   1       93.87      115.10     12.80 o 
 -13   5   1       49.26       46.12      6.60 o 
 -12   5   1       27.80       28.42      7.16 o 
 -11   5   1       16.04       14.15      3.50 o 
 -10   5   1        0.06        3.64      3.14 o 
  -9   5   1      177.57      204.20     11.55 o 
  -8   5   1      149.65      164.82     14.00 o 
  -7   5   1      153.22      164.77      8.46 o 
  -6   5   1       25.62       24.93      5.73 o 
  -5   5   1      296.22      309.03      6.81 o 
  -4   5   1       28.79       33.74      3.46 o 
  -3   5   1     1420.91     1546.19     30.26 o 
  -2   5   1       69.60       66.34      6.83 o 
  -1   5   1    15027.42    15159.69    206.65 o 
   0   5   1      418.61      470.44      8.75 o 
   1   5   1     2437.93     2454.57     28.56 o 
   2   5   1     7457.04     7616.14    124.38 o 
   3   5   1        0.66        1.22      1.31 o 
   4   5   1       68.72       87.60      4.97 o 
   5   5   1     1917.50     2162.11     28.55 o 
   6   5   1       30.27       29.64      4.45 o 
   7   5   1       12.73       23.26      5.45 o 
   8   5   1       92.65       99.04      8.81 o 
   9   5   1      100.71      107.05      7.61 o 
  10   5   1       22.27       22.18      4.64 o 
  11   5   1       47.34       45.54      6.90 o 
  12   5   1       92.90       82.21      8.39 o 
  13   5   1        2.63        8.60      6.48 o 
 -13   6   1        1.43       13.64      8.54 o 
 -12   6   1        0.45        8.28      3.60 o 
 -11   6   1      115.51      120.36     18.04 o 
 -10   6   1       13.13       21.25      4.66 o 
  -9   6   1     1173.46     1179.84     37.25 o 
  -8   6   1     3275.69     3389.69     53.15 o 
  -7   6   1     8185.70     8541.82    103.57 o 
  -6   6   1     9034.94     9390.70    155.67 o 
  -5   6   1     1635.41     1772.88     35.15 o 
  -4   6   1       90.34       73.96      7.73 o 
  -3   6   1      797.86      731.85     25.12 o 
  -2   6   1        0.23        2.07      2.66 o 
  -1   6   1      158.81      168.47     15.18 o 
   0   6   1      152.89      117.57      3.79 o 
   1   6   1      582.46      504.78     12.44 o 
   2   6   1     7479.36     7622.85    141.21 o 
   3   6   1    15886.91    16537.35    166.20 o 
   4   6   1    13137.36    13743.81     89.95 o 
   5   6   1     4136.74     3843.57     48.34 o 
   6   6   1      715.97      679.24     15.57 o 
   7   6   1     1045.73     1037.77     18.30 o 
   8   6   1       23.19       27.38      4.07 o 
   9   6   1      234.01      237.21     16.92 o 
  10   6   1      117.20      115.26     11.63 o 
  11   6   1      183.81      178.23     10.32 o 
  12   6   1      420.28      466.40     19.62 o 
  13   6   1      193.32      200.47     13.73 o 
 -13   7   1      107.05       99.94     12.20 o 
 -12   7   1      166.14      179.46     15.73 o 
 -11   7   1       58.14       38.31      5.81 o 
 -10   7   1      214.47      243.10     17.55 o 
  -9   7   1       75.24       75.20      8.53 o 
  -8   7   1      100.28      130.16     14.54 o 
  -7   7   1      172.88      205.83     13.95 o 
  -6   7   1       10.88        5.04      4.01 o 
  -5   7   1      437.58      442.00     16.21 o 
  -4   7   1      973.36     1011.00     28.49 o 
  -3   7   1      364.35      293.83      8.49 o 
  -2   7   1       27.53       17.18      1.76 o 
  -1   7   1     1207.56     1149.76     19.51 o 
   0   7   1      119.85      103.29     10.03 o 
   1   7   1     5351.93     5447.05     57.48 o 
   2   7   1      292.75      289.76     13.68 o 
   3   7   1     1146.98     1205.27     20.41 o 
   4   7   1      268.10      234.61      9.51 o 
   5   7   1      596.75      670.83      9.57 o 
   6   7   1      389.26      352.01     11.18 o 
   7   7   1      993.57     1117.88     44.25 o 
   8   7   1      421.34      383.35     15.54 o 
   9   7   1      379.62      410.39     19.89 o 
  10   7   1      275.92      277.66     17.13 o 
  11   7   1       12.40       16.20      4.85 o 
  12   7   1       26.33       10.72      5.15 o 
  13   7   1        8.21        5.70      8.12 o 
 -13   8   1        2.34        6.73      5.03 o 
 -12   8   1       15.15       12.19      4.77 o 
 -11   8   1        0.10        5.11      4.17 o 
 -10   8   1       26.43       31.56      7.34 o 
  -9   8   1      421.95      400.32     13.04 o 
  -8   8   1     1442.37     1514.74     52.85 o 
  -7   8   1     1670.17     1746.98     65.61 o 
  -6   8   1     1473.74     1530.22     45.08 o 
  -5   8   1     4296.60     4443.48     67.57 o 
  -4   8   1     1724.21     1791.33     34.55 o 
  -3   8   1      159.31      164.57      6.84 o 
  -2   8   1      336.13      432.02      9.94 o 
  -1   8   1      760.61      747.09     14.10 o 
   0   8   1       64.77       18.65      7.20 o 
   1   8   1     1083.98     1132.67     23.33 o 
   2   8   1     9861.74    10493.59    125.02 o 
   3   8   1     9446.98     9979.01    160.58 o 
   4   8   1       75.87       72.56     25.13 o 
   5   8   1       84.21       73.89      6.66 o 
   6   8   1      184.07      195.22     12.94 o 
   7   8   1        9.76        6.33      2.87 o 
   8   8   1       17.07       11.36      4.89 o 
   9   8   1        5.99        8.72      4.60 o 
  10   8   1        5.66        9.44      2.94 o 
  11   8   1      150.87      159.50     10.67 o 
  12   8   1       59.65       46.72      5.58 o 
  13   8   1       82.34       90.41      9.13 o 
 -12   9   1      137.99      143.97     12.63 o 
 -11   9   1      308.49      339.04     20.69 o 
 -10   9   1      821.53      919.16     39.84 o 
  -9   9   1      366.42      349.70     16.55 o 
  -8   9   1      177.97      193.65     19.44 o 
  -7   9   1       20.03        6.08      4.68 o 
  -6   9   1      352.42      363.98     12.87 o 
  -5   9   1     2693.98     2738.61     59.90 o 
  -4   9   1      539.59      506.41     10.41 o 
  -3   9   1      658.34      601.89     10.87 o 
  -2   9   1     2732.46     2809.25     35.14 o 
  -1   9   1     1965.94     1961.04     30.81 o 
   0   9   1     6223.09     6359.96     90.43 o 
   1   9   1      283.02      247.22     14.63 o 
   2   9   1       68.91       67.43      9.59 o 
   3   9   1       43.90       32.30      3.34 o 
   4   9   1        7.04        4.21      1.91 o 
   5   9   1      584.52      621.72     15.77 o 
   6   9   1      581.57      557.17     12.56 o 
   7   9   1     1555.51     1662.81     49.95 o 
   8   9   1     2106.61     2178.81     60.63 o 
   9   9   1      499.87      535.50     16.12 o 
  10   9   1      221.39      219.77     18.20 o 
  11   9   1      185.89      185.98     11.48 o 
  12   9   1        1.00        7.22      3.76 o 
 -12  10   1       15.98       17.40      5.63 o 
 -11  10   1       42.64       45.15      7.72 o 
 -10  10   1       84.02       85.96      9.05 o 
  -9  10   1       19.61        8.45      4.32 o 
  -8  10   1      140.04      146.63      9.13 o 
  -7  10   1       16.41       12.87      4.04 o 
  -6  10   1       21.63       30.34      4.60 o 
  -5  10   1        0.77        0.00      2.17 o 
  -4  10   1       99.01       97.45      8.67 o 
  -3  10   1       64.98       56.43      7.03 o 
  -2  10   1      608.71      629.62     15.68 o 
  -1  10   1      675.88      740.24     21.39 o 
   0  10   1      406.97      421.48     13.73 o 
   1  10   1       14.80        1.69      2.60 o 
   2  10   1      305.90      357.78     11.07 o 
   3  10   1     1465.39     1551.10     29.38 o 
   4  10   1      430.83      468.05     18.80 o 
   5  10   1      703.47      718.47     15.52 o 
   6  10   1      114.02      126.60      6.88 o 
   7  10   1      200.67      187.46     18.18 o 
   8  10   1      166.28      169.69     18.30 o 
   9  10   1       24.40       29.39      6.83 o 
  10  10   1        2.86        5.33      3.73 o 
  11  10   1        5.21        4.43      3.57 o 
  12  10   1        2.29        7.05      3.80 o 
 -12  11   1      384.26      312.83     35.18 o 
 -11  11   1      469.55      453.46     67.07 o 
 -10  11   1      337.30      330.41     30.03 o 
  -9  11   1      341.65      373.24     16.03 o 
  -8  11   1      100.16       80.95     13.85 o 
  -7  11   1       55.80       70.25      8.23 o 
  -6  11   1      163.24      147.40     11.86 o 
  -5  11   1      170.34      186.47      9.10 o 
  -4  11   1      776.12      711.08     14.24 o 
  -3  11   1     2999.63     3115.74     54.27 o 
  -1  11   1     8041.88     8618.34    145.11 o 
   0  11   1     6083.69     6467.38    161.06 o 
   1  11   1     1979.93     1904.43     42.67 o 
   2  11   1      105.23      109.73      7.39 o 
   3  11   1      432.70      487.40     16.68 o 
   4  11   1      704.31      739.71     23.71 o 
   5  11   1      280.24      302.86     10.42 o 
   6  11   1      398.58      385.96     14.92 o 
   7  11   1      466.64      522.90     35.18 o 
   8  11   1     1207.30     1280.79     39.87 o 
   9  11   1     1088.28     1101.93     39.92 o 
  10  11   1      923.59      946.70     34.75 o 
  11  11   1      249.08      223.85     16.87 o 
  12  11   1       28.14       38.05      5.22 o 
 -11  12   1       45.40       43.25      6.77 o 
 -10  12   1       17.75       11.02      4.96 o 
  -9  12   1       54.98       49.00      6.52 o 
  -8  12   1       60.91       76.92     10.15 o 
  -7  12   1      168.90      159.23      9.10 o 
  -6  12   1      258.77      246.00      8.01 o 
  -5  12   1     1053.12     1123.83     32.78 o 
  -4  12   1      360.31      348.85     15.25 o 
  -3  12   1      839.52      879.01     24.31 o 
  -2  12   1      593.54      628.11     22.45 o 
  -1  12   1       19.20       28.13      5.54 o 
   0  12   1      742.75      828.27     20.73 o 
   1  12   1     1379.04     1329.16     99.79 o 
   2  12   1     1972.80     1995.63     38.93 o 
   3  12   1     1023.06      997.88     23.47 o 
   4  12   1      333.37      379.42     14.52 o 
   5  12   1      504.97      495.15     11.89 o 
   6  12   1       22.62       23.61      3.62 o 
   7  12   1       85.62       68.48      8.22 o 
   8  12   1       43.98       36.99      6.28 o 
   9  12   1       28.28       14.96      7.51 o 
  10  12   1        8.94        2.85      5.18 o 
  11  12   1       69.47       75.76      8.21 o 
 -11  13   1       57.74       47.50      9.61 o 
 -10  13   1       26.81       22.67      9.20 o 
  -9  13   1      106.53      101.70     11.32 o 
  -8  13   1       11.22        2.69      3.61 o 
  -7  13   1       51.56       42.20      5.85 o 
  -6  13   1      210.16      180.38     11.69 o 
  -5  13   1       37.75       26.79      4.28 o 
  -4  13   1     1330.69     1386.89     33.04 o 
  -3  13   1     1056.45     1045.67     31.27 o 
  -2  13   1     1347.74     1476.27     33.05 o 
  -1  13   1     1383.34     1436.88     27.89 o 
   0  13   1     1504.87     1623.31     35.95 o 
   1  13   1     1071.22     1008.51     28.73 o 
   2  13   1     1045.12     1126.78     41.60 o 
   3  13   1      223.97      220.73     18.90 o 
   4  13   1      200.72      198.10      8.89 o 
   5  13   1      136.64      122.05      9.49 o 
   6  13   1      165.28      172.48     18.91 o 
   7  13   1      890.13      910.91     37.95 o 
   8  13   1      440.90      454.50     22.02 o 
   9  13   1      337.14      364.01     30.62 o 
  10  13   1      427.65      457.24     29.22 o 
  11  13   1      208.87      202.04     16.89 o 
 -10  14   1       66.53       83.47     25.32 o 
  -9  14   1       98.12      107.02     15.74 o 
  -8  14   1      152.31      171.52     24.14 o 
  -7  14   1      423.22      419.04     24.03 o 
  -6  14   1      738.67      721.80     28.81 o 
  -5  14   1      225.36      230.98     17.45 o 
  -4  14   1      354.94      373.95     12.84 o 
  -3  14   1      684.92      779.22     41.71 o 
  -2  14   1       95.79       72.81      8.43 o 
  -1  14   1        5.05        0.30      4.36 o 
   0  14   1     1273.57     1342.37     36.95 o 
   1  14   1     3212.58     3373.37     95.76 o 
   2  14   1      395.57      396.21     15.42 o 
   3  14   1       93.53      102.09      7.92 o 
   4  14   1      235.90      261.03     15.00 o 
   5  14   1      850.93      910.95     20.98 o 
   6  14   1      600.40      572.39     25.75 o 
   7  14   1      479.44      550.49     43.28 o 
   8  14   1       29.67       17.83      3.65 o 
   9  14   1       61.35       48.44      6.90 o 
  10  14   1      146.21      122.70      9.51 o 
 -10  15   1        0.09        3.29      6.91 o 
  -9  15   1        1.22        6.83      4.12 o 
  -8  15   1       17.40       13.56      8.24 o 
  -7  15   1       30.52       18.32      8.02 o 
  -6  15   1        5.01        7.71      4.59 o 
  -5  15   1      151.88      126.31     10.16 o 
  -4  15   1      749.54      723.85     21.78 o 
  -3  15   1       25.85       27.12      3.69 o 
  -2  15   1      139.06      151.42     17.18 o 
  -1  15   1      227.60      225.97     21.97 o 
   0  15   1      227.96      267.18     16.99 o 
   1  15   1        5.56        7.98      3.02 o 
   2  15   1        0.25        2.75      3.83 o 
   3  15   1        3.50        3.00      2.48 o 
   4  15   1       60.75       69.33      7.96 o 
   5  15   1        5.06        3.95      2.75 o 
   6  15   1       29.78       48.46      6.92 o 
   7  15   1      143.18      111.24      9.20 o 
   8  15   1       10.46       14.62      3.26 o 
   9  15   1        4.34        9.90      2.89 o 
  -9  16   1      103.22       85.07     16.37 o 
  -8  16   1      303.79      290.30     37.80 o 
  -7  16   1      515.73      615.71    111.05 o 
  -6  16   1      880.36      937.23     89.10 o 
  -5  16   1      622.26      645.17     62.03 o 
  -4  16   1      139.86      123.94     12.98 o 
  -3  16   1        1.67        0.00      4.55 o 
  -2  16   1       20.57       17.73      3.93 o 
  -1  16   1        2.44        5.22      3.93 o 
   0  16   1       24.77       34.41      6.18 o 
   1  16   1       82.22       76.95      8.51 o 
   2  16   1      813.58      891.87     28.55 o 
   3  16   1     2146.80     2289.42     55.75 o 
   4  16   1     1617.80     1702.31     46.21 o 
   5  16   1     1024.14     1001.97     36.28 o 
   6  16   1      616.96      611.15     33.16 o 
   7  16   1       71.90       71.02      7.91 o 
   8  16   1       12.81        8.31      3.95 o 
   9  16   1       63.54       56.97      6.39 o 
  -8  17   1       58.22       49.24     16.99 o 
  -7  17   1       12.42        4.14      7.97 o 
  -6  17   1      104.03       93.35     11.99 o 
  -5  17   1       86.03       84.85     16.10 o 
  -4  17   1       63.26       48.45     10.38 o 
  -3  17   1      235.06      270.03     27.25 o 
  -2  17   1      547.52      603.61     29.25 o 
  -1  17   1      638.12      659.90     35.85 o 
   0  17   1      744.86      831.21     44.17 o 
   1  17   1       57.29       52.82      5.95 o 
   2  17   1        5.33        7.79      2.85 o 
   3  17   1       28.88       11.28      5.78 o 
   4  17   1       27.82       15.19      3.27 o 
   5  17   1       79.55       81.85     10.37 o 
   6  17   1      184.90      136.09     14.76 o 
   7  17   1       60.39       55.62      8.06 o 
   8  17   1      154.64      139.97     21.96 o 
  -7  18   1      367.59      403.25     45.90 o 
  -6  18   1      350.68      301.10     62.74 o 
  -5  18   1      280.79      247.63     39.68 o 
  -4  18   1       94.19       98.96     13.21 o 
  -3  18   1       38.10       39.42      9.91 o 
  -2  18   1        7.12       11.16      7.15 o 
  -1  18   1        5.11        0.72     10.72 o 
   0  18   1       73.46       73.35     10.28 o 
   1  18   1      331.92      355.47     27.49 o 
   2  18   1      433.61      455.63     24.12 o 
   3  18   1      436.80      438.87     18.58 o 
   4  18   1      329.61      284.29     30.47 o 
   5  18   1      648.15      644.60     43.67 o 
   6  18   1      644.13      613.54     57.01 o 
   7  18   1       21.12       12.55      8.69 o 
  -6  19   1       26.61       13.64     10.20 o 
  -5  19   1      209.26      169.77     26.02 o 
  -4  19   1      276.35      312.34     50.08 o 
  -3  19   1      348.13      370.90     35.92 o 
  -2  19   1      361.28      379.95     32.92 o 
  -1  19   1      704.09      708.70     26.11 o 
   0  19   1      921.20     1037.19     36.22 o 
   1  19   1      364.55      379.42     33.16 o 
   2  19   1       70.29       69.08     11.02 o 
   3  19   1        0.06        0.38      1.83 o 
   4  19   1      143.90      114.35     19.21 o 
   5  19   1      252.29      264.51     36.34 o 
   6  19   1      278.28      197.38     41.30 o 
  -4  20   1       47.44       40.16      9.25 o 
  -3  20   1        4.44        4.64      4.51 o 
  -2  20   1       41.95       45.11      8.75 o 
  -1  20   1      104.49      100.02     16.58 o 
   0  20   1       41.36       26.10      5.75 o 
   1  20   1        2.59       12.49      6.22 o 
   2  20   1        0.97        5.24      3.77 o 
   3  20   1        0.92        6.69      3.19 o 
   4  20   1        2.72        5.02     10.03 o 
  -2  21   1      572.34      630.07     57.31 o 
  -1  21   1      573.59      582.11     51.78 o 
   0  21   1      205.39      190.93     44.30 o 
   1  21   1        7.10        5.86      3.97 o 
   2  21   1        1.79        2.06      5.43 o 
 -13   0   2      338.25      405.74     46.69 o 
 -12   0   2      740.58      808.58     41.82 o 
 -11   0   2      433.28      407.41     42.93 o 
 -10   0   2      154.00      139.84     23.11 o 
  -9   0   2      539.43      486.59     16.26 o 
  -8   0   2       30.49       35.27      4.46 o 
  -7   0   2        7.70       14.05      3.19 o 
  -6   0   2     4352.29     4555.44     58.32 o 
  -5   0   2     8900.92     9033.65     68.53 o 
  -4   0   2     1660.13     1598.68     24.87 o 
   0   0   2      241.43      251.12      6.68 o 
   1   0   2      777.26      838.05     18.88 o 
   2   0   2      225.43      195.05      6.35 o 
   3   0   2     2750.15     2666.68     32.18 o 
   4   0   2       56.81       95.34      5.23 o 
   5   0   2     1889.43     1766.22     21.68 o 
   6   0   2     4724.16     4683.74     46.64 o 
   7   0   2     2012.98     1789.91     35.88 o 
   8   0   2     2618.55     2510.55     46.42 o 
   9   0   2     2861.77     2826.31     72.84 o 
  10   0   2      490.54      482.22     17.02 o 
  11   0   2      165.55      147.86     14.16 o 
  12   0   2       56.29       64.65     10.74 o 
  13   0   2       58.64       43.17     14.80 o 
 -13   1   2        2.02        3.88      5.43 o 
 -12   1   2        1.30        8.58      5.38 o 
 -11   1   2      106.69      115.88      8.47 o 
 -10   1   2       43.76       28.55      4.85 o 
  -9   1   2       76.60       92.57      6.85 o 
  -8   1   2      595.63      578.01     13.73 o 
  -7   1   2       78.09       84.79      3.88 o 
  -6   1   2     1121.76     1091.37     17.97 o 
  -5   1   2       17.84       13.36      2.73 o 
  -4   1   2      616.67      595.35      8.03 o 
  -3   1   2    26299.09    27099.25    240.92 o 
  -2   1   2     5149.35     5157.59     25.98 o 
  -1   1   2     4897.10     4928.16     28.58 o 
   0   1   2       16.10       14.03      1.72 o 
   1   1   2      845.22      730.85     10.33 o 
   2   1   2     3272.60     3290.05     50.08 o 
   3   1   2     4664.06     4352.69     41.66 o 
   4   1   2      162.90      133.90      5.34 o 
   5   1   2       27.78       43.29      3.30 o 
   6   1   2       53.60       73.74      5.46 o 
   7   1   2        2.60        3.43      2.12 o 
   8   1   2      172.31      161.82      6.88 o 
   9   1   2      220.02      202.08      8.96 o 
  10   1   2      269.31      272.48     10.33 o 
  11   1   2       95.52       92.13      9.47 o 
  12   1   2       38.71       20.20      4.56 o 
  13   1   2       28.47       22.80      4.16 o 
 -13   2   2      284.81      293.43     13.45 o 
 -12   2   2      365.94      364.32     13.78 o 
 -11   2   2        9.44       14.09      4.70 o 
 -10   2   2      208.81      190.13      8.77 o 
  -9   2   2      714.51      748.19     22.95 o 
  -8   2   2       87.06       90.66      5.95 o 
  -7   2   2       21.24       21.58      2.47 o 
  -6   2   2     2780.67     2854.70     19.43 o 
  -5   2   2     7635.09     7641.67     41.81 o 
  -4   2   2     8217.04     8393.68     42.26 o 
  -3   2   2     1651.85     1592.24     17.70 o 
  -2   2   2      962.61      979.41     10.68 o 
  -1   2   2    10714.19    10656.01     75.42 o 
   0   2   2       13.82       21.33      2.43 o 
   1   2   2      625.21      781.23     12.25 o 
   2   2   2      675.18      678.05      9.96 o 
   3   2   2        8.03        7.16      1.22 o 
   4   2   2     1171.36     1209.05     15.30 o 
   5   2   2     1863.25     1842.54     15.40 o 
   6   2   2      923.12      868.45     12.64 o 
   7   2   2      225.55      187.34      9.57 o 
   8   2   2      641.51      610.02     13.01 o 
   9   2   2     1133.90     1105.90     25.58 o 
  10   2   2      569.53      543.57     15.78 o 
  11   2   2      109.84       95.91      9.13 o 
  12   2   2       13.00       11.52      8.50 o 
  13   2   2      120.57      125.63     19.02 o 
 -13   3   2       17.38       12.86      5.06 o 
 -12   3   2        6.51        8.70      4.59 o 
 -11   3   2      521.97      541.88     21.71 o 
 -10   3   2       51.38       56.59      6.13 o 
  -9   3   2      358.44      376.56     10.55 o 
  -8   3   2     1765.59     1810.03     28.00 o 
  -7   3   2     1343.15     1391.38     22.53 o 
  -6   3   2     3330.98     3317.31     45.97 o 
  -5   3   2      799.88      829.10     11.17 o 
  -4   3   2       46.78       43.65      2.79 o 
  -3   3   2       78.63      100.62      3.56 o 
  -2   3   2      760.96      773.34     18.47 o 
  -1   3   2     3693.95     3770.53     27.95 o 
   0   3   2     2089.31     1804.19     34.33 o 
   1   3   2      110.16      116.02      2.14 o 
   2   3   2     2605.71     2426.43     19.13 o 
   3   3   2     2034.45     2106.66     23.57 o 
   4   3   2     2907.64     2907.66     19.34 o 
   5   3   2     3057.37     3078.26     21.09 o 
   6   3   2       65.52       77.11      3.82 o 
   7   3   2      890.86      920.80     15.64 o 
   8   3   2       51.73       46.03      2.84 o 
   9   3   2      563.64      596.67     16.65 o 
  10   3   2     1532.11     1575.58     33.94 o 
  11   3   2      687.65      721.78     30.41 o 
  12   3   2      172.18      177.98     14.70 o 
  13   3   2      123.26      111.30     12.95 o 
 -13   4   2       72.31       87.37      8.67 o 
 -12   4   2       63.53       72.31      6.66 o 
 -11   4   2       64.64       68.48      6.35 o 
 -10   4   2       16.69       16.17      3.60 o 
  -9   4   2      334.80      304.05     15.49 o 
  -8   4   2      128.13      130.02      6.46 o 
  -7   4   2      258.94      243.66      9.31 o 
  -6   4   2      349.12      360.50      7.63 o 
  -5   4   2      395.84      379.04      7.21 o 
  -4   4   2      178.07      114.09      3.93 o 
  -3   4   2        8.24        3.07      1.15 o 
  -2   4   2      282.54      300.59      7.60 o 
  -1   4   2        1.74       15.45      2.14 o 
   0   4   2       81.35       76.11      2.90 o 
   1   4   2        0.71        5.21      1.70 o 
   2   4   2     1979.45     2173.14     32.24 o 
   3   4   2     1421.31     1482.29     17.60 o 
   4   4   2      262.08      250.15      4.74 o 
   5   4   2      827.25      869.49     13.13 o 
   6   4   2      458.29      453.41     10.88 o 
   7   4   2       32.60       25.57      3.35 o 
   8   4   2       65.60       75.14      5.99 o 
   9   4   2       45.39       48.97      5.43 o 
  10   4   2        4.85        9.29      4.38 o 
  11   4   2       87.89       72.26      6.48 o 
  12   4   2       15.25       29.06      8.01 o 
  13   4   2        0.16        2.92      7.33 o 
 -13   5   2        8.40       12.82      4.37 o 
 -12   5   2        6.15       11.99      7.99 o 
 -11   5   2      412.45      439.56     21.29 o 
 -10   5   2      154.02      180.02     11.04 o 
  -9   5   2      673.53      633.71     20.07 o 
  -8   5   2     5072.34     5299.45     55.17 o 
  -7   5   2     2872.81     2902.61     34.62 o 
  -6   5   2     5508.05     5562.42     75.20 o 
  -5   5   2      443.41      443.20      8.31 o 
  -4   5   2      117.79      102.73      4.45 o 
  -3   5   2      237.07      292.24      6.15 o 
  -2   5   2     1752.67     1556.77     24.62 o 
  -1   5   2       49.85       35.33      3.94 o 
   0   5   2     2352.41     2121.39     31.30 o 
   1   5   2    12922.61    13173.01    120.40 o 
   2   5   2    26287.23    27055.13    571.43 o 
   3   5   2    20999.24    22050.96    111.03 o 
   4   5   2     9273.86     9653.20     51.26 o 
   5   5   2      462.87      444.49     11.99 o 
   6   5   2      470.57      459.98      9.66 o 
   7   5   2      698.01      691.75     15.30 o 
   8   5   2      609.94      605.12     14.69 o 
   9   5   2      896.56      873.17     32.03 o 
  10   5   2      390.08      366.01     14.45 o 
  11   5   2       81.32       87.26      8.37 o 
  12   5   2      602.85      641.90     37.04 o 
  13   5   2      430.11      422.97     18.54 o 
 -13   6   2        5.68       10.99      5.16 o 
 -12   6   2        0.54        5.01      3.92 o 
 -11   6   2       44.74       52.78      5.27 o 
 -10   6   2        1.35        5.66      2.45 o 
  -9   6   2      392.43      364.48     13.70 o 
  -8   6   2      183.87      185.19      9.60 o 
  -7   6   2      462.84      445.47      9.68 o 
  -6   6   2       21.16       11.60      2.14 o 
  -5   6   2        7.60       18.29      2.22 o 
  -4   6   2     2063.04     2038.28     23.87 o 
  -2   6   2        4.38        7.61      1.95 o 
  -1   6   2     5259.18     5411.97     83.24 o 
   0   6   2       79.58      115.17      3.56 o 
   1   6   2     1824.31     2009.25     26.03 o 
   2   6   2      205.47      206.63      7.70 o 
   3   6   2     3627.31     3771.77     34.84 o 
   4   6   2     1211.49     1212.15     16.37 o 
   5   6   2       91.44      135.66      4.71 o 
   6   6   2       89.92       91.29      5.88 o 
   7   6   2        4.94        8.24      2.73 o 
   8   6   2      188.04      180.09      9.69 o 
   9   6   2      374.61      369.63     13.13 o 
  10   6   2      153.01      151.20      8.45 o 
  11   6   2       70.21       64.22      9.04 o 
  12   6   2        0.87        5.52      3.25 o 
  13   6   2        6.87       12.40      6.34 o 
 -13   7   2        5.37       15.52      6.16 o 
 -12   7   2       74.85       73.75      8.62 o 
 -11   7   2      159.90      185.24     13.47 o 
 -10   7   2      381.93      432.36     17.05 o 
  -9   7   2       73.91       71.34      6.66 o 
  -8   7   2     1890.57     1943.56     46.12 o 
  -7   7   2     4285.18     4421.84     58.61 o 
  -6   7   2     2493.96     2529.56     55.88 o 
  -5   7   2      615.81      627.64     25.96 o 
  -4   7   2      361.49      407.93     54.78 o 
  -3   7   2        2.96        0.85      2.96 o 
  -2   7   2      384.12      384.21     11.25 o 
  -1   7   2      369.88      285.05      7.35 o 
   0   7   2     5936.34     5909.78     57.39 o 
   1   7   2    11708.07    11752.74     82.80 o 
   2   7   2    18620.65    19380.07    115.35 o 
   3   7   2    10444.21    10721.94     75.62 o 
   4   7   2     7300.29     7555.77     99.14 o 
   5   7   2      508.93      459.54     14.76 o 
   6   7   2      226.66      265.14      6.83 o 
   7   7   2      834.37      844.74     17.56 o 
   8   7   2      218.17      251.28     10.51 o 
   9   7   2      211.53      171.87     13.58 o 
  10   7   2      673.69      697.62     25.13 o 
  11   7   2      226.14      242.37     14.44 o 
  12   7   2      200.01      183.84     10.64 o 
  13   7   2      179.79      165.66     38.16 o 
 -12   8   2       85.51       58.45      7.87 o 
 -11   8   2      279.38      303.06     25.05 o 
 -10   8   2      108.86      127.95     16.05 o 
  -9   8   2      417.63      410.15     37.06 o 
  -8   8   2      155.37      152.18      9.35 o 
  -7   8   2      899.01      940.56     23.51 o 
  -6   8   2      738.16      727.72     19.38 o 
  -5   8   2     1967.48     2033.65     71.84 o 
  -4   8   2      126.67      107.12     10.23 o 
  -3   8   2     1066.90      920.75     21.79 o 
  -2   8   2     1835.91     1803.42     41.81 o 
  -1   8   2     1812.15     1618.81     61.57 o 
   0   8   2     2278.67     2260.51     34.15 o 
   1   8   2      635.96      694.17     11.84 o 
   2   8   2       86.46       90.98      4.62 o 
   3   8   2     2150.70     1969.88     26.81 o 
   4   8   2     5236.44     5218.98     87.08 o 
   5   8   2     5711.04     5694.30     94.18 o 
   6   8   2     2218.06     2211.55     36.35 o 
   7   8   2      311.45      321.73     12.74 o 
   8   8   2       40.22       46.32      4.95 o 
   9   8   2      354.49      344.20     13.07 o 
  10   8   2       17.57        9.37      3.87 o 
  11   8   2        0.65        8.67      3.53 o 
  12   8   2       15.90       22.06      4.64 o 
 -12   9   2       36.66       26.08      6.96 o 
 -11   9   2        9.32        6.82      5.26 o 
 -10   9   2       21.58       11.67      4.15 o 
  -9   9   2       93.40       67.03      8.23 o 
  -8   9   2       14.18       16.97      3.55 o 
  -7   9   2     1474.94     1540.61     35.70 o 
  -6   9   2       99.68       89.89     18.34 o 
  -4   9   2      145.43      116.48      5.65 o 
  -3   9   2       32.25       36.92      6.28 o 
  -2   9   2     1522.27     1570.22     29.78 o 
  -1   9   2       13.67       20.68      2.76 o 
   0   9   2      138.82      128.38      7.48 o 
   1   9   2       68.86       69.20      8.28 o 
   2   9   2       64.03       84.52      8.51 o 
   3   9   2       97.95       91.16      8.98 o 
   4   9   2     1345.95     1392.05     24.46 o 
   5   9   2      164.14      151.96     10.50 o 
   6   9   2       17.56       17.25      6.01 o 
   7   9   2       99.14       95.93      9.27 o 
   8   9   2        3.37        1.75      6.14 o 
   9   9   2      119.25      104.91      8.81 o 
  10   9   2      159.91      140.87      8.97 o 
  11   9   2      177.41      175.50     10.89 o 
  12   9   2       42.47       40.01      5.69 o 
 -12  10   2      289.95      338.15     20.58 o 
 -11  10   2      179.14      114.07     43.98 o 
 -10  10   2       48.79       44.13      5.31 o 
  -9  10   2       28.77       24.14      8.21 o 
  -8  10   2        4.40        9.60      3.84 o 
  -6  10   2      467.82      421.85     58.61 o 
  -5  10   2     2650.66     2642.30     53.09 o 
  -4  10   2     2337.65     2292.39     37.88 o 
  -3  10   2     4643.67     4731.17     93.90 o 
  -2  10   2     2100.57     2034.38     38.05 o 
  -1  10   2      601.19      607.11     10.93 o 
   0  10   2      178.33      130.40      9.44 o 
   1  10   2       33.98       35.28      4.47 o 
   2  10   2      270.43      302.88      9.84 o 
   3  10   2      323.53      284.87     10.72 o 
   4  10   2      778.91      747.50     17.03 o 
   5  10   2      499.85      519.13     14.26 o 
   6  10   2      344.62      347.85     12.54 o 
   7  10   2     1988.87     2102.27     50.98 o 
   8  10   2     2388.82     2385.87     55.46 o 
   9  10   2     1412.09     1416.65     42.97 o 
  10  10   2       60.90       66.74      6.65 o 
  11  10   2        6.68       10.05      4.31 o 
  12  10   2       16.78       18.59      5.34 o 
 -11  11   2        4.54       11.13     10.69 o 
 -10  11   2       44.56       47.34     10.52 o 
  -9  11   2      146.28       86.08     32.20 o 
  -8  11   2      231.48      200.18     43.22 o 
  -7  11   2        1.70        1.21      6.37 o 
  -6  11   2      125.58      119.06      6.60 o 
  -5  11   2        7.50        5.48      2.70 o 
  -4  11   2        3.84        5.09      2.48 o 
  -3  11   2      101.38      100.69     14.16 o 
  -2  11   2        8.60       10.04      2.45 o 
  -1  11   2       53.70       20.48     22.55 o 
   0  11   2       88.27       89.08      5.28 o 
   1  11   2       64.91       61.47      7.19 o 
   2  11   2     1267.14     1257.63     24.15 o 
   3  11   2      181.02      173.98      9.95 o 
   4  11   2      105.45      100.87     10.01 o 
   5  11   2        8.82       12.16      3.86 o 
   6  11   2      109.03       98.69     12.63 o 
   7  11   2       81.02       68.05      7.22 o 
   8  11   2      579.73      512.17     14.97 o 
   9  11   2      200.95      167.69     15.80 o 
  10  11   2       63.50       52.65      7.39 o 
  11  11   2       97.06       80.34      7.28 o 
 -11  12   2       60.93       68.17     18.49 o 
 -10  12   2      105.19      105.92     12.20 o 
  -9  12   2       15.92       15.43     10.94 o 
  -8  12   2      378.27      344.33     23.98 o 
  -7  12   2      162.29      174.69     13.27 o 
  -6  12   2     1402.32     1496.29     43.00 o 
  -5  12   2     1150.11     1118.60     29.13 o 
  -4  12   2     2191.34     2154.41     55.67 o 
  -3  12   2     3263.87     3553.60     61.37 o 
  -2  12   2     2557.37     2603.37     58.73 o 
  -1  12   2      945.73      963.58     13.42 o 
   0  12   2      208.74      185.46     11.65 o 
   1  12   2      258.27      274.11     12.82 o 
   2  12   2       12.82       10.36      3.87 o 
   3  12   2      163.06      181.44     14.79 o 
   4  12   2      401.97      374.26      8.88 o 
   5  12   2     1040.78     1109.56     29.56 o 
   6  12   2      622.82      575.11     23.03 o 
   7  12   2      331.41      367.18     18.18 o 
   8  12   2      826.95      843.33     30.68 o 
   9  12   2     1282.41     1386.86     43.16 o 
  10  12   2      402.26      393.74     23.74 o 
  11  12   2        0.66        5.52      3.04 o 
 -11  13   2       30.62       21.81      9.11 o 
 -10  13   2      149.86      140.40     20.82 o 
  -9  13   2      260.78      243.06     31.47 o 
  -8  13   2      567.42      545.73     58.82 o 
  -7  13   2       27.51       32.97      6.56 o 
  -6  13   2      173.72      148.14     12.49 o 
  -5  13   2      581.05      571.26     12.56 o 
  -4  13   2       16.39       13.22      4.56 o 
  -3  13   2       51.27       52.08      6.17 o 
  -2  13   2      517.62      486.36     12.31 o 
  -1  13   2      578.27      565.26     15.69 o 
   0  13   2     1817.35     1838.82     54.16 o 
   1  13   2     1047.09     1085.26     27.29 o 
   2  13   2      236.66      272.03      9.96 o 
   3  13   2      203.68      177.12     13.60 o 
   4  13   2       83.69      102.15      7.94 o 
   5  13   2        4.31        6.28      3.38 o 
   6  13   2      273.09      275.74     10.90 o 
   7  13   2       85.03       71.21      6.75 o 
   8  13   2        0.78        0.29      3.14 o 
   9  13   2      131.96      122.71     10.47 o 
  10  13   2      211.74      202.56     22.06 o 
 -10  14   2        7.79        9.12      5.99 o 
  -9  14   2        6.34        5.79      5.34 o 
  -8  14   2        7.48       11.05      4.97 o 
  -7  14   2       20.74       12.14     10.67 o 
  -6  14   2        3.13        7.70      5.03 o 
  -5  14   2       14.29       10.34      7.21 o 
  -4  14   2      670.24      728.65     32.31 o 
  -3  14   2      648.65      710.76     48.88 o 
  -2  14   2      655.19      694.01     20.62 o 
  -1  14   2      698.40      690.82     25.12 o 
   0  14   2      337.29      376.78     20.96 o 
   1  14   2      262.14      279.69     22.33 o 
   2  14   2      246.62      239.40     19.78 o 
   3  14   2       74.68       84.15      7.53 o 
   4  14   2      235.36      240.44     14.59 o 
   5  14   2      276.59      312.55     23.93 o 
   6  14   2       13.82       16.84      4.09 o 
   7  14   2       21.58       30.41      3.64 o 
   8  14   2      215.03      179.35     14.84 o 
   9  14   2       32.01       23.88      4.90 o 
  10  14   2        0.94        1.51      4.14 o 
  -9  15   2      412.25      374.10     38.75 o 
  -8  15   2      564.67      530.41     51.57 o 
  -7  15   2      766.17      795.76     63.04 o 
  -6  15   2      120.78      138.24     27.07 o 
  -5  15   2        2.89        2.23      3.61 o 
  -4  15   2        4.17        3.66      5.62 o 
  -3  15   2        0.16        0.00      5.66 o 
  -2  15   2      449.56      450.27     26.78 o 
  -1  15   2      690.47      688.57     32.72 o 
   0  15   2      286.08      293.78     12.78 o 
   1  15   2     1350.64     1397.17     65.81 o 
   2  15   2     3043.37     3209.78     72.40 o 
   3  15   2     1567.42     1573.94     46.17 o 
   4  15   2      429.12      460.42     20.01 o 
   5  15   2        1.85        5.33      2.49 o 
   6  15   2       30.38       25.33      5.64 o 
   7  15   2       47.27       37.00      7.78 o 
   8  15   2       93.97      107.97      9.20 o 
   9  15   2      264.12      264.26     16.16 o 
  -9  16   2       19.26       14.09      6.66 o 
  -8  16   2        0.71        0.00      5.20 o 
  -7  16   2       20.21        8.09      4.20 o 
  -6  16   2       11.51        9.19     10.69 o 
  -5  16   2      271.55      222.43     26.76 o 
  -4  16   2      343.05      318.77     38.55 o 
  -3  16   2        0.53        6.56      3.61 o 
  -2  16   2        1.12        4.86      4.40 o 
  -1  16   2      384.18      432.50     23.50 o 
   0  16   2      592.28      636.99     35.62 o 
   1  16   2      194.06      199.90     21.80 o 
   2  16   2      106.75       70.39     22.92 o 
   3  16   2        3.31        1.43      2.44 o 
   4  16   2      131.29      147.06     15.38 o 
   5  16   2       95.38       95.18     10.87 o 
   6  16   2      179.62      194.66     11.38 o 
   7  16   2      158.05      140.00     15.02 o 
   8  16   2       23.26       28.25      8.40 o 
  -8  17   2      417.63      407.92     31.52 o 
  -7  17   2      464.55      470.81     24.14 o 
  -6  17   2       34.06       22.24      5.61 o 
  -5  17   2       45.59       42.08      8.11 o 
  -4  17   2        8.78        9.10      4.14 o 
  -3  17   2       49.82       46.10      6.57 o 
  -2  17   2        9.66       26.52      6.69 o 
  -1  17   2       86.89       92.36     12.00 o 
   0  17   2      607.33      713.46     40.15 o 
   1  17   2     1029.17     1106.47     73.14 o 
   2  17   2     1169.62     1315.30    126.52 o 
   3  17   2     1031.72      995.17     50.74 o 
   4  17   2      454.83      454.39     38.66 o 
   5  17   2       19.99       26.16      5.98 o 
   6  17   2       29.54       26.08      5.20 o 
   7  17   2        2.34        8.59      5.03 o 
   8  17   2       14.30       28.63     10.64 o 
  -7  18   2        6.49        4.97      5.12 o 
  -6  18   2       31.54       30.41     16.50 o 
  -5  18   2      265.56      260.03     55.69 o 
  -4  18   2      401.91      401.83     26.61 o 
  -3  18   2      497.63      473.20     56.48 o 
  -2  18   2      693.37      704.30     50.24 o 
  -1  18   2      547.06      598.13     42.00 o 
   0  18   2      462.82      448.14     31.14 o 
   1  18   2      144.70      144.37     19.24 o 
   2  18   2       29.21       26.01      9.61 o 
   3  18   2      247.01      185.81     20.58 o 
   4  18   2      364.14      393.72     36.81 o 
   5  18   2      256.41      263.85     31.57 o 
   6  18   2      370.24      400.73     21.48 o 
   7  18   2      275.36      260.95     32.78 o 
  -5  19   2        0.37        5.06      3.87 o 
  -4  19   2       14.53       38.26     14.55 o 
  -3  19   2        1.71        5.24      5.06 o 
  -2  19   2        1.21        8.09     10.92 o 
  -1  19   2       13.28        0.00      5.82 o 
   0  19   2       60.63       64.01     11.21 o 
   1  19   2      196.79      206.44     29.84 o 
   2  19   2      254.34      252.38     36.06 o 
   3  19   2      276.05      264.26     40.89 o 
   4  19   2      160.45      139.30     35.99 o 
   5  19   2       41.00       45.66      8.70 o 
  -4  20   2      300.64      271.39     53.75 o 
  -3  20   2      437.91      422.23     51.26 o 
  -2  20   2      509.18      474.49     59.88 o 
  -1  20   2      385.67      389.85     35.41 o 
   0  20   2      177.98      172.02     20.89 o 
   1  20   2       57.21       50.88      8.83 o 
   2  20   2       27.16       24.12      7.27 o 
   3  20   2      277.72      259.75     44.73 o 
   4  20   2      489.87      387.04     62.12 o 
 -13   1   3      176.16      162.61     10.33 o 
 -12   1   3       54.81       61.31     10.15 o 
 -11   1   3       49.03       45.34      7.04 o 
 -10   1   3       64.28       70.11      4.96 o 
  -9   1   3      107.91      112.18      5.69 o 
  -8   1   3       13.66       10.66      2.91 o 
  -7   1   3      652.47      619.45     11.75 o 
  -6   1   3     1632.11     1498.30     21.80 o 
  -5   1   3    12497.45    13174.38     63.39 o 
  -4   1   3    28254.98    30505.04    109.60 o 
  -3   1   3     9149.56     8955.40     44.78 o 
  -2   1   3     2599.91     2622.77     15.67 o 
  -1   1   3        1.60        7.45      1.89 o 
   0   1   3     1595.00     1641.62     21.05 o 
   1   1   3     3023.88     2996.41     28.40 o 
   2   1   3      807.31      736.17     11.33 o 
   3   1   3     2253.85     2179.05     25.27 o 
   4   1   3     3706.87     3401.04     25.27 o 
   5   1   3     4566.16     4580.46     33.00 o 
   6   1   3     4080.94     4152.91     63.29 o 
   7   1   3     3056.32     3098.79     41.71 o 
   8   1   3      440.80      445.76     12.38 o 
   9   1   3       87.01       78.02      7.21 o 
  10   1   3        0.25        1.01      3.00 o 
  11   1   3       34.30       44.09     10.00 o 
  12   1   3      403.19      426.68     54.43 o 
  13   1   3      129.34      129.10     19.18 o 
 -13   2   3       59.88       65.21      7.89 o 
 -12   2   3       50.72       53.19      9.57 o 
 -11   2   3       35.70       29.47      5.75 o 
 -10   2   3      234.54      214.05      7.04 o 
  -9   2   3      120.01      119.35      5.11 o 
  -8   2   3       14.51       15.70      3.14 o 
  -7   2   3      834.78      842.13     14.15 o 
  -6   2   3      327.78      385.03      8.03 o 
  -5   2   3      135.19      105.30      5.52 o 
  -4   2   3     1032.92     1220.76     16.02 o 
  -3   2   3     2826.45     2863.67     23.97 o 
  -2   2   3      777.11      791.63     10.48 o 
  -1   2   3      137.39       95.01      4.11 o 
   0   2   3      419.15      366.67      6.65 o 
   1   2   3       54.14       32.69      5.70 o 
   2   2   3     1544.45     1544.29     20.47 o 
   3   2   3     4616.52     4566.46     33.32 o 
   4   2   3      359.80      355.78     11.53 o 
   5   2   3      345.06      370.17      8.40 o 
   6   2   3      387.69      371.60      8.89 o 
   7   2   3      728.39      743.71     16.55 o 
   8   2   3     1065.77     1077.35     22.72 o 
   9   2   3      696.91      701.53     20.97 o 
  10   2   3      811.49      873.80     29.55 o 
  11   2   3      223.96      203.77     14.24 o 
  12   2   3        0.96        8.76     11.92 o 
  13   2   3        0.57        6.57      5.92 o 
 -13   3   3       86.99      109.61      8.84 o 
 -12   3   3       44.04       56.99      7.71 o 
 -11   3   3       90.10       88.52      8.00 o 
 -10   3   3       24.71       25.83      4.55 o 
  -9   3   3      109.47      112.02      8.62 o 
  -8   3   3      603.32      623.70     12.33 o 
  -7   3   3      216.71      231.00      8.54 o 
  -6   3   3     2896.26     2959.22     37.91 o 
  -5   3   3     1508.39     1522.72     18.93 o 
  -4   3   3     6783.90     6940.38     36.46 o 
  -3   3   3     1560.39     1481.74     16.54 o 
  -2   3   3       31.81       60.88      3.67 o 
  -1   3   3      294.03      279.43      5.24 o 
   0   3   3     5721.32     5877.44     35.04 o 
   1   3   3     1527.58     1600.21     20.91 o 
   2   3   3     2384.41     2398.47     19.30 o 
   3   3   3     3597.43     3648.19     26.48 o 
   4   3   3     5992.62     6048.99     39.73 o 
   5   3   3     1053.22      953.76     14.15 o 
   6   3   3      188.30      171.88      8.47 o 
   7   3   3      156.47      158.28      8.03 o 
   8   3   3      143.33      131.27     14.30 o 
   9   3   3        0.74        3.32      7.20 o 
  10   3   3       41.68       60.38      6.48 o 
  11   3   3      490.60      505.10     24.26 o 
  12   3   3       73.85       74.29      8.09 o 
  13   3   3       10.31       12.30      3.72 o 
 -13   4   3       92.91       97.10      8.23 o 
 -12   4   3      251.49      288.98     12.89 o 
 -11   4   3      555.29      633.43     22.89 o 
 -10   4   3     1214.74     1380.74     36.03 o 
  -9   4   3      857.14      890.18     21.94 o 
  -8   4   3      444.70      447.31     10.67 o 
  -7   4   3      768.44      705.01     14.01 o 
  -6   4   3        1.14        4.03      2.48 o 
  -5   4   3      412.66      432.93      9.86 o 
  -4   4   3     3975.89     4209.17     29.73 o 
  -3   4   3     2472.97     2480.15     24.85 o 
  -2   4   3     1783.89     1616.10     26.76 o 
   0   4   3     6491.46     6240.25     47.04 o 
   1   4   3     4214.27     3979.58     27.21 o 
   2   4   3     8326.26     8164.58     52.31 o 
   3   4   3     7012.88     7153.35     44.41 o 
   4   4   3     2417.71     2466.74     20.81 o 
   5   4   3      120.60      106.48      6.46 o 
   6   4   3      689.64      688.24     11.25 o 
   7   4   3     3034.44     3079.64     43.57 o 
   8   4   3     1986.59     2049.73     43.01 o 
   9   4   3      869.50      931.70     24.52 o 
  10   4   3      129.46      117.96      9.20 o 
  11   4   3      711.24      768.21     32.76 o 
  12   4   3      400.48      362.43     36.56 o 
  13   4   3       45.47       49.27      7.27 o 
 -13   5   3       17.33       12.30      4.42 o 
 -12   5   3       14.48        9.37      3.47 o 
 -11   5   3        4.27        0.11      5.11 o 
 -10   5   3      103.98       82.08      6.71 o 
  -9   5   3       50.36       35.73      5.36 o 
  -8   5   3      239.62      205.58      8.55 o 
  -7   5   3      192.52      197.21      6.33 o 
  -6   5   3      314.50      304.41      7.11 o 
  -5   5   3       54.17       57.64      3.39 o 
  -4   5   3      125.20      114.78      4.51 o 
  -3   5   3      102.59      105.42      4.64 o 
  -2   5   3       18.95       19.18      2.28 o 
  -1   5   3       81.91       83.46      5.42 o 
   0   5   3     2377.82     2406.68     19.07 o 
   1   5   3     3053.76     3315.80     44.90 o 
   2   5   3      392.39      408.42      9.26 o 
   3   5   3      153.62      150.80      4.28 o 
   4   5   3       54.23       60.54      4.18 o 
   5   5   3      146.16      117.96      7.84 o 
   6   5   3       73.89       60.30      8.21 o 
   7   5   3        0.51        4.47      2.04 o 
   8   5   3        1.16        2.33      3.29 o 
   9   5   3      245.63      264.66     14.76 o 
  10   5   3       53.83       50.11      5.26 o 
  11   5   3        0.57        4.55      3.29 o 
  12   5   3       23.40       12.29      3.13 o 
  13   5   3        8.39       15.43      4.86 o 
 -13   6   3      148.05      165.97     12.62 o 
 -12   6   3      312.24      330.42     21.85 o 
 -11   6   3      454.84      451.66     19.71 o 
 -10   6   3      740.63      768.55     28.20 o 
  -9   6   3     1284.23     1312.72     31.12 o 
  -8   6   3      280.58      304.99      8.58 o 
  -7   6   3       68.53       67.48      3.97 o 
  -6   6   3      789.15      805.99     15.15 o 
  -5   6   3      149.82      177.75      7.38 o 
  -4   6   3       36.67       46.46      3.96 o 
  -2   6   3      307.09      249.89     11.53 o 
  -1   6   3     4918.50     4747.67    111.78 o 
   0   6   3     4149.87     4249.59     36.86 o 
   1   6   3     9401.75     9719.32     68.24 o 
   2   6   3     8652.95     9148.35     79.25 o 
   3   6   3     2222.33     2133.19     22.45 o 
   4   6   3      144.08      134.40      4.43 o 
   5   6   3       12.29       11.49      2.23 o 
   6   6   3      491.95      462.84     10.06 o 
   7   6   3      279.00      267.36      8.69 o 
   8   6   3       33.52       35.71      5.05 o 
   9   6   3       53.37       64.90      6.32 o 
  10   6   3      842.75      901.29     29.58 o 
  11   6   3     1003.94      975.79     39.75 o 
  12   6   3      480.42      499.58     26.06 o 
 -12   7   3        9.40        6.25      5.87 o 
 -11   7   3        0.42        6.02      4.18 o 
 -10   7   3       59.23       50.89      5.89 o 
  -9   7   3      182.45      177.23     11.41 o 
  -8   7   3      154.80      145.00      8.14 o 
  -7   7   3      348.85      365.02     13.61 o 
  -6   7   3     1950.65     1970.48     27.80 o 
  -5   7   3      244.65      269.41      7.39 o 
  -3   7   3      203.69      199.50      8.76 o 
  -2   7   3      115.80       98.28      9.11 o 
   0   7   3      187.43      155.12     14.09 o 
   1   7   3     2706.26     2832.09     30.93 o 
   2   7   3      559.04      544.41      8.69 o 
   3   7   3      727.15      656.80     10.22 o 
   4   7   3     1712.57     1658.90     24.41 o 
   5   7   3      168.76      161.52      5.69 o 
   6   7   3       31.96       31.88      3.22 o 
   7   7   3      104.52      112.17      5.96 o 
   8   7   3       57.13       55.84      5.63 o 
   9   7   3        4.17        3.87      3.79 o 
  10   7   3      188.37      142.93     11.50 o 
  11   7   3       36.93       24.42      4.74 o 
  12   7   3       76.97       69.81     11.70 o 
 -12   8   3       29.88       26.90      5.92 o 
 -11   8   3       93.46       98.69      8.40 o 
 -10   8   3      158.55      182.79     10.27 o 
  -9   8   3      204.53      212.65     10.73 o 
  -8   8   3       26.69       23.02      4.39 o 
  -7   8   3      106.26       94.85      8.18 o 
  -6   8   3      699.76      721.17     17.88 o 
  -5   8   3       53.72       49.42     11.46 o 
  -4   8   3        6.49        1.28      3.14 o 
  -3   8   3      780.11      703.12     16.44 o 
  -2   8   3      173.11      228.76     13.85 o 
  -1   8   3     1183.94     1229.16     35.79 o 
   0   8   3     3776.31     3964.74     35.26 o 
   1   8   3     1158.06     1171.05     15.60 o 
   2   8   3     1463.12     1505.48     22.32 o 
   3   8   3     2191.26     2206.89     31.80 o 
   4   8   3      352.76      384.21      9.34 o 
   5   8   3       67.82       66.67      4.61 o 
   6   8   3        9.04        7.56      2.26 o 
   7   8   3       58.81       64.09      5.44 o 
   8   8   3      864.30      847.47     21.32 o 
   9   8   3      531.18      534.41     21.29 o 
  10   8   3      280.02      262.30     10.98 o 
  11   8   3      294.71      278.63     14.15 o 
  12   8   3       52.06       58.17      6.94 o 
 -12   9   3       55.21       46.44     10.94 o 
 -11   9   3        6.54       20.47     10.14 o 
 -10   9   3       13.46       18.61      3.92 o 
  -9   9   3       55.27       57.32      7.07 o 
  -8   9   3      336.51      343.24     24.72 o 
  -7   9   3      452.30      413.31     15.58 o 
  -5   9   3     1915.26     1884.31     37.18 o 
  -4   9   3     2888.68     2951.53     67.40 o 
  -3   9   3      866.03      769.32     18.58 o 
  -2   9   3       38.31       37.39      6.31 o 
  -1   9   3        4.68        7.88      6.77 o 
   0   9   3        7.32        2.10      3.02 o 
   1   9   3       10.77        6.46      2.62 o 
   2   9   3     1555.10     1538.42     27.08 o 
   3   9   3     2821.85     2891.59     33.31 o 
   4   9   3     2915.41     2913.42     41.96 o 
   5   9   3     2860.86     2829.36     39.03 o 
   6   9   3     1596.60     1533.00     36.32 o 
   7   9   3      205.55      204.24      9.72 o 
   8   9   3       50.89       60.06      5.57 o 
   9   9   3       43.49       52.40      6.21 o 
  10   9   3       13.92       16.80      4.26 o 
  11   9   3       22.92       12.63      4.40 o 
  12   9   3      219.56      187.67     16.29 o 
 -12  10   3        3.65        7.47      5.61 o 
 -11  10   3        0.76        0.00      5.51 o 
 -10  10   3        3.31       12.47      9.79 o 
  -9  10   3        5.36        8.06      2.62 o 
  -8  10   3        3.68        8.08      5.95 o 
  -6  10   3        5.37        3.26      2.79 o 
  -5  10   3       37.93       24.10      3.24 o 
  -4  10   3      233.32      222.19     10.73 o 
  -3  10   3       73.75       75.94      7.48 o 
  -2  10   3        9.43        6.67      4.70 o 
  -1  10   3      521.72      517.29     30.88 o 
   0  10   3      224.61      229.33     12.20 o 
   1  10   3       37.48       39.51      3.36 o 
   2  10   3        6.32        5.26      2.24 o 
   3  10   3       72.40       62.92      4.69 o 
   4  10   3      392.75      421.18     17.55 o 
   5  10   3       17.40       20.70      3.51 o 
   6  10   3      172.13      158.17      9.98 o 
   7  10   3      274.42      267.43     10.01 o 
   8  10   3      107.29       96.72      6.87 o 
   9  10   3       83.67       97.30      7.38 o 
  10  10   3       15.57       13.16      3.48 o 
  11  10   3        3.70        9.08      4.15 o 
 -11  11   3       35.93       28.49      7.77 o 
 -10  11   3       12.64       10.38      6.96 o 
  -9  11   3        0.43        5.78      7.03 o 
  -8  11   3      297.32      305.12     35.26 o 
  -7  11   3      112.41      102.85     11.37 o 
  -6  11   3     2885.79     2796.19     74.56 o 
  -5  11   3     4264.43     4403.43    110.85 o 
  -4  11   3     2945.38     2954.12     91.93 o 
  -3  11   3      935.52      970.01     22.41 o 
  -2  11   3      265.49      255.11     29.99 o 
  -1  11   3      664.07      752.89     40.35 o 
   0  11   3       78.54       75.19     17.45 o 
   1  11   3        6.08        3.25      1.88 o 
   2  11   3      463.20      454.30     10.49 o 
   3  11   3      912.06      830.98     16.33 o 
   4  11   3     1829.83     1845.36     41.73 o 
   5  11   3     3160.16     3183.93     80.24 o 
   6  11   3     3379.13     3394.64     88.35 o 
   7  11   3     1518.43     1518.39     37.19 o 
   8  11   3      192.01      184.87      9.48 o 
   9  11   3        0.31        0.00      3.50 o 
  10  11   3        1.40        4.24      3.85 o 
  11  11   3      188.05      193.67     16.26 o 
 -11  12   3       39.72       45.91     20.36 o 
 -10  12   3       20.15       14.23      6.15 o 
  -9  12   3       40.88       37.85      8.93 o 
  -8  12   3      528.08      554.98     36.41 o 
  -7  12   3     1510.47     1577.93     94.66 o 
  -6  12   3       51.43       60.16     10.38 o 
  -5  12   3       60.92       51.62      7.54 o 
  -4  12   3      154.19      126.87     17.40 o 
  -3  12   3      929.77      978.97     34.54 o 
  -2  12   3      133.51      119.24     16.80 o 
  -1  12   3      479.73      473.30     43.93 o 
   0  12   3     1494.64     1523.56     64.38 o 
   1  12   3     1086.51     1078.01     22.29 o 
   2  12   3      736.95      763.58     17.82 o 
   3  12   3      739.08      760.92     20.97 o 
   4  12   3      201.95      195.64     10.13 o 
   5  12   3       39.63       36.44      4.27 o 
   6  12   3      340.50      347.18     17.03 o 
   7  12   3      236.19      234.97     13.66 o 
   8  12   3      130.25      118.19      7.71 o 
   9  12   3      121.99      129.23     11.32 o 
  10  12   3       49.56       37.31     12.51 o 
 -10  13   3        2.45        3.60      3.24 o 
  -9  13   3        5.94       13.56      6.17 o 
  -8  13   3        9.46        8.41      4.46 o 
  -7  13   3       93.31       88.73     11.23 o 
  -6  13   3      694.44      688.00     24.08 o 
  -5  13   3     2116.89     2159.19     52.66 o 
  -4  13   3     1256.65     1298.13     40.12 o 
  -3  13   3      790.84      776.19     35.29 o 
  -2  13   3      284.98      302.28     27.79 o 
  -1  13   3      383.68      421.88     28.72 o 
   0  13   3        5.63        6.38      4.03 o 
   1  13   3      975.01      958.75     31.59 o 
   2  13   3      586.51      615.09     25.03 o 
   3  13   3      380.71      374.37      8.83 o 
   4  13   3      444.45      482.26     16.52 o 
   5  13   3      220.66      222.29      9.39 o 
   6  13   3       79.98       82.32      9.01 o 
   7  13   3      226.86      239.60     16.24 o 
   8  13   3      227.13      209.08     12.53 o 
   9  13   3       92.72       82.50      8.06 o 
  10  13   3       15.03        6.69      6.94 o 
 -10  14   3      116.12      117.14     15.59 o 
  -9  14   3      236.54      218.33     19.05 o 
  -8  14   3      213.74      192.40     16.82 o 
  -7  14   3      137.16      117.69     11.61 o 
  -6  14   3      345.75      342.27     39.48 o 
  -5  14   3       15.59        8.03      3.93 o 
  -4  14   3      243.21      212.59     28.67 o 
  -3  14   3     1358.84     1382.15     46.51 o 
  -2  14   3     1792.16     1826.20     57.16 o 
  -1  14   3     1603.23     1751.08     61.92 o 
   0  14   3      371.26      360.72     31.30 o 
   1  14   3      799.00      834.80     27.16 o 
   2  14   3     1205.60     1243.01     32.92 o 
   3  14   3      321.91      306.95     16.25 o 
   4  14   3       16.91       14.10      5.40 o 
   5  14   3       32.28       41.93      9.21 o 
   6  14   3      445.36      424.82     22.73 o 
   7  14   3      537.74      495.43     27.82 o 
   8  14   3      379.23      402.89     23.32 o 
   9  14   3      156.40      180.83     23.08 o 
  -9  15   3       13.40       24.46      8.15 o 
  -8  15   3       17.12       11.46      3.89 o 
  -7  15   3       69.25       67.79      9.46 o 
  -6  15   3      120.38      111.56     14.36 o 
  -5  15   3      453.70      485.05     26.95 o 
  -4  15   3      116.74      112.46     19.98 o 
  -3  15   3      190.50      196.66     25.06 o 
  -2  15   3      208.51      233.98     27.97 o 
  -1  15   3      116.92      112.53     17.22 o 
   0  15   3      357.89      363.97     27.22 o 
   1  15   3      631.88      646.17     69.23 o 
   2  15   3      222.01      235.38     19.00 o 
   3  15   3        1.35        0.53      2.84 o 
   4  15   3       13.02        6.30      3.35 o 
   5  15   3        0.92        3.09      3.47 o 
   6  15   3        0.55        5.55      6.35 o 
   7  15   3        8.92       14.19      5.92 o 
   8  15   3       78.01       77.79     13.06 o 
   9  15   3        0.16        7.61      3.71 o 
  -8  16   3      476.46      405.52     38.90 o 
  -7  16   3      304.34      279.41     33.09 o 
  -6  16   3       42.89       43.57      9.42 o 
  -5  16   3      356.80      340.28     29.25 o 
  -4  16   3      609.25      601.67     85.02 o 
  -3  16   3      343.55      364.74     34.11 o 
  -2  16   3       98.01      127.60     15.64 o 
  -1  16   3      342.57      383.05     35.89 o 
   0  16   3     1880.20     2083.36    149.11 o 
   1  16   3     2235.89     2358.17    128.36 o 
   2  16   3     1038.18     1019.34     62.79 o 
   3  16   3      181.74      179.09     24.74 o 
   4  16   3       11.35       12.65      6.28 o 
   5  16   3       95.70      100.87      9.18 o 
   6  16   3      383.42      409.29     23.63 o 
   7  16   3      413.59      473.03     39.17 o 
   8  16   3      244.22      257.95     15.12 o 
  -7  17   3       58.46       57.33      9.49 o 
  -6  17   3      188.72      172.67     23.19 o 
  -5  17   3       97.20       71.83      9.53 o 
  -4  17   3      146.17      155.15     19.07 o 
  -3  17   3      303.69      297.71     35.35 o 
  -2  17   3      128.61      162.25     18.51 o 
  -1  17   3        8.87        4.24      4.39 o 
   0  17   3        1.22        0.00      5.14 o 
   1  17   3       77.11       69.33     11.12 o 
   2  17   3       21.84        5.12      7.01 o 
   3  17   3       79.42       76.27     12.40 o 
   4  17   3      247.31      230.99     27.08 o 
   5  17   3      272.49      275.27     35.61 o 
   6  17   3      138.25      170.91     13.52 o 
   7  17   3       50.78       50.31      7.12 o 
  -6  18   3       33.56       37.46      9.08 o 
  -5  18   3        8.08       10.87      3.70 o 
  -4  18   3      132.65      136.58     19.57 o 
  -3  18   3        3.81        0.71      4.60 o 
  -2  18   3       81.73       89.18     12.28 o 
  -1  18   3      170.01      165.73     22.60 o 
   0  18   3      501.92      514.66     53.71 o 
   1  18   3      709.03      720.31     44.03 o 
   2  18   3      653.72      618.64     37.30 o 
   3  18   3      450.21      394.56     34.22 o 
   4  18   3       40.45       28.76      8.04 o 
   5  18   3       23.46       12.91      5.39 o 
   6  18   3       75.44       54.98     18.24 o 
  -5  19   3      295.99      266.13     40.00 o 
  -4  19   3      196.82      175.26     23.18 o 
  -3  19   3      254.52      232.17     34.34 o 
  -2  19   3       90.05       84.29     11.21 o 
  -1  19   3       22.10       16.14      6.48 o 
   0  19   3       37.71       26.17      4.46 o 
   1  19   3        0.57        3.46      5.73 o 
   2  19   3      231.34      217.82     31.74 o 
   3  19   3      534.70      527.26     74.42 o 
   4  19   3      602.76      629.85     78.50 o 
   5  19   3      410.04      483.84     52.05 o 
  -3  20   3       16.27       12.98      6.79 o 
  -2  20   3       46.03       28.87     11.88 o 
  -1  20   3        0.17       11.47     14.97 o 
   0  20   3       89.12       88.27     12.33 o 
   1  20   3       92.33       86.53     13.82 o 
   2  20   3        2.67        4.03      5.06 o 
   3  20   3        8.06       17.35      6.37 o 
 -13   0   4      100.30      132.38     12.43 o 
 -12   0   4       14.95       15.91      8.02 o 
 -11   0   4        0.41        0.62      3.89 o 
 -10   0   4        1.62        8.07      4.34 o 
  -9   0   4      146.87      180.35     22.83 o 
  -8   0   4      673.57      723.70     27.32 o 
  -7   0   4      982.43     1037.42     34.56 o 
  -6   0   4     4077.96     4187.23     93.75 o 
  -5   0   4    18366.90    19463.20    238.44 o 
  -4   0   4     8798.63     9016.06     82.85 o 
  -3   0   4     1959.40     2000.36     19.99 o 
  -2   0   4      175.28      195.40      9.19 o 
  -1   0   4     2972.86     3030.56     85.09 o 
   0   0   4     2416.67     2267.17     26.56 o 
   1   0   4       56.38       39.47      6.52 o 
   2   0   4     3937.88     3606.13     37.58 o 
   3   0   4     3896.14     3597.50    101.49 o 
   4   0   4    13768.54    13671.50    115.27 o 
   5   0   4     7388.46     7797.77    161.36 o 
   6   0   4     4615.54     4527.44     80.80 o 
   7   0   4      641.85      638.11     27.41 o 
   8   0   4       55.26       56.14      7.23 o 
   9   0   4      181.70      199.82     29.65 o 
  10   0   4      434.55      448.65     38.85 o 
  11   0   4      435.80      480.85     58.02 o 
  12   0   4      286.67      303.29     81.92 o 
  13   0   4      198.67      192.71     56.74 o 
 -13   1   4        0.17       14.61      6.46 o 
 -12   1   4        2.22        6.11      4.95 o 
 -11   1   4       49.53       59.33      5.44 o 
 -10   1   4      151.72      180.77      6.52 o 
  -9   1   4      165.32      186.25      8.06 o 
  -8   1   4      176.36      148.93     11.02 o 
  -7   1   4       31.13       31.70      3.04 o 
  -6   1   4     2077.29     2228.55     25.50 o 
  -5   1   4     3427.45     3447.77     47.90 o 
  -4   1   4      794.15      727.59     12.86 o 
  -3   1   4     1748.23     1791.64     15.90 o 
  -2   1   4     1048.96     1057.57     13.47 o 
  -1   1   4      312.39      299.47      8.70 o 
   0   1   4      113.14      132.88     10.13 o 
   1   1   4     1908.85     1825.53     24.57 o 
   2   1   4        6.94        6.14      2.10 o 
   3   1   4        1.45        4.06      1.97 o 
   4   1   4       51.73       58.13      4.58 o 
   5   1   4     1026.18      960.21     11.83 o 
   6   1   4     1362.27     1340.98     20.79 o 
   7   1   4      474.08      526.60     14.11 o 
   8   1   4      631.37      615.76     21.22 o 
   9   1   4       53.38       46.51      5.66 o 
  10   1   4       14.85       13.63      4.66 o 
  11   1   4       11.42       14.26      7.31 o 
  12   1   4        6.38        0.00      8.05 o 
  13   1   4        2.18        8.97      6.88 o 
 -13   2   4        2.70        0.69      4.98 o 
 -12   2   4       12.16        9.43      4.44 o 
 -11   2   4        5.86        7.89      4.84 o 
 -10   2   4      123.30      127.91      5.65 o 
  -9   2   4      122.26      104.51      7.04 o 
  -8   2   4      180.74      158.72      7.13 o 
  -7   2   4     1087.84     1099.43     19.11 o 
  -6   2   4     3964.53     4128.88     43.32 o 
  -5   2   4       83.78       74.89      4.17 o 
  -4   2   4      892.38      856.67     13.41 o 
  -3   2   4     4055.05     4409.83     25.43 o 
  -2   2   4      397.52      370.51      7.72 o 
  -1   2   4       62.88       79.73      4.69 o 
   0   2   4       26.49       12.84      2.23 o 
   1   2   4     3108.15     2979.41     32.15 o 
   2   2   4    10216.16    10520.16     62.85 o 
   3   2   4     1304.12     1229.87     19.35 o 
   4   2   4     1152.21     1030.77     17.98 o 
   5   2   4     2501.98     2331.18     37.68 o 
   6   2   4     2011.82     2045.05     31.12 o 
   7   2   4      645.53      675.87     19.48 o 
   8   2   4        1.42        6.48      2.49 o 
   9   2   4       55.33       44.94      4.63 o 
  10   2   4      121.80      126.88     12.33 o 
  11   2   4      330.65      345.93     52.74 o 
  12   2   4      373.22      416.57     26.01 o 
  13   2   4      447.08      490.62     26.69 o 
 -13   3   4      139.24      149.56     11.42 o 
 -12   3   4      509.31      531.06     25.24 o 
 -11   3   4      333.46      334.42     12.68 o 
 -10   3   4      367.17      377.81      9.47 o 
  -9   3   4      160.79      150.78     10.19 o 
  -8   3   4       19.15       16.82      2.62 o 
  -7   3   4      103.21       97.50      5.71 o 
  -6   3   4       79.72       85.51      6.22 o 
  -5   3   4     1571.94     1584.05     21.71 o 
  -4   3   4     1897.55     1796.60     26.41 o 
  -3   3   4     3707.70     3788.75     31.75 o 
  -2   3   4     2126.51     1988.84     19.02 o 
  -1   3   4     1412.16     1217.07     16.07 o 
   0   3   4      453.20      310.32      6.06 o 
   1   3   4     2541.28     2577.65     44.46 o 
   2   3   4      376.13      383.09      8.41 o 
   3   3   4        0.10        4.65      2.14 o 
   4   3   4      435.95      460.57     13.14 o 
   5   3   4     2684.52     2796.47     44.04 o 
   6   3   4     1328.00     1345.47     21.77 o 
   7   3   4     2773.03     2824.85     44.74 o 
   8   3   4     1714.39     1786.48     42.84 o 
   9   3   4      174.26      175.27     15.68 o 
  10   3   4       11.35        9.38      3.56 o 
  11   3   4       68.30       80.59      9.88 o 
  12   3   4       54.10       61.91      8.54 o 
 -13   4   4        3.98       11.61      5.74 o 
 -12   4   4        4.60        4.66      5.62 o 
 -11   4   4       66.32       63.03      6.51 o 
 -10   4   4       35.37       45.25      4.42 o 
  -9   4   4       45.42       60.05      4.37 o 
  -8   4   4       24.41       24.94      4.34 o 
  -7   4   4       15.82       13.33      2.82 o 
  -6   4   4        8.92        2.90      2.53 o 
  -5   4   4        5.27        5.28      1.77 o 
  -4   4   4      324.62      301.95      7.72 o 
  -3   4   4      566.57      583.45     11.00 o 
  -2   4   4       72.65       97.44      6.43 o 
  -1   4   4      585.49      546.10     10.53 o 
   0   4   4      720.57      733.06     12.73 o 
   1   4   4     1078.51     1178.65     15.48 o 
   2   4   4      206.46      221.84      6.51 o 
   3   4   4      970.77      990.93     16.31 o 
   4   4   4      245.21      231.66      9.46 o 
   5   4   4       57.05       56.93      6.94 o 
   6   4   4      408.38      401.64     11.86 o 
   7   4   4      437.50      438.11     14.27 o 
   8   4   4        1.26        3.64      3.01 o 
   9   4   4      307.59      289.43     19.94 o 
  10   4   4      240.09      237.43     17.62 o 
  11   4   4      227.17      219.59     16.61 o 
  12   4   4      198.55      152.42     22.25 o 
 -12   5   4      501.71      515.02     40.59 o 
 -11   5   4      817.44      870.64     28.82 o 
 -10   5   4      556.10      580.35     20.96 o 
  -9   5   4      142.53      141.51      7.18 o 
  -8   5   4       31.33       30.88      3.77 o 
  -7   5   4       16.46       22.86      2.85 o 
  -6   5   4       24.36       13.70      2.41 o 
  -5   5   4      335.65      325.80      8.76 o 
  -4   5   4     1240.95     1143.88     26.42 o 
  -3   5   4     2294.49     2185.30     40.30 o 
  -2   5   4     8868.09     9281.59     56.92 o 
  -1   5   4     3293.08     3131.37     70.34 o 
   0   5   4     1842.46     1807.70     15.49 o 
   1   5   4     5470.93     5622.85     56.03 o 
   2   5   4     1083.59     1031.46     20.69 o 
   3   5   4       33.67       40.93      3.44 o 
   4   5   4      179.16      167.77      9.55 o 
   5   5   4     1176.37     1089.53     25.66 o 
   6   5   4     1227.74     1253.49     22.44 o 
   7   5   4      816.46      794.26     24.91 o 
   8   5   4       62.07       76.65      6.64 o 
   9   5   4      571.04      587.81     20.85 o 
  10   5   4     1152.82     1179.38     42.89 o 
  11   5   4      536.52      560.48     22.27 o 
  12   5   4      284.64      306.56     23.85 o 
 -12   6   4       34.66       30.57      5.38 o 
 -11   6   4       55.17       39.16      4.74 o 
 -10   6   4        0.51        8.10      3.99 o 
  -9   6   4       36.63       35.24      4.99 o 
  -8   6   4       60.32       61.34      4.21 o 
  -7   6   4        0.69        2.10      2.37 o 
  -6   6   4      320.92      303.44      7.95 o 
  -5   6   4        1.74        3.06      2.08 o 
  -4   6   4      531.16      501.78     10.14 o 
  -3   6   4      813.45      852.26     17.80 o 
  -2   6   4      176.03      208.00     10.22 o 
  -1   6   4      522.48      495.53     12.49 o 
   0   6   4      760.27      823.65     20.59 o 
   1   6   4       55.23       58.57      8.63 o 
   2   6   4        6.42        5.60      1.90 o 
   3   6   4       62.19       60.61      6.14 o 
   4   6   4      823.45      760.93     14.05 o 
   5   6   4        4.51        6.27      2.18 o 
   6   6   4       56.42       59.21      4.99 o 
   7   6   4      252.00      238.55      8.86 o 
   8   6   4       57.99       58.96      6.56 o 
   9   6   4       34.09       26.56      3.82 o 
  10   6   4       21.21       17.33      4.34 o 
  11   6   4        0.65        2.35      3.32 o 
  12   6   4        4.91        6.26      5.86 o 
 -12   7   4      209.85      218.37     25.21 o 
 -11   7   4      413.59      491.78     28.20 o 
 -10   7   4      270.33      257.65     18.20 o 
  -9   7   4      468.95      476.91     23.47 o 
  -8   7   4      172.22      177.99      9.77 o 
  -7   7   4      194.99      181.88      8.39 o 
  -6   7   4      165.87      174.57      8.76 o 
  -5   7   4      609.63      631.98     11.18 o 
  -3   7   4     3335.24     3412.66     53.55 o 
  -2   7   4     5523.27     5712.73     99.88 o 
  -1   7   4     3865.78     3752.62     64.91 o 
   0   7   4     2802.85     2730.26     59.59 o 
   1   7   4     1502.94     1512.99     25.33 o 
   2   7   4        5.08        2.89      3.04 o 
   3   7   4       85.32       72.86      8.54 o 
   4   7   4      249.24      228.87     10.93 o 
   5   7   4        9.93        8.53      2.26 o 
   6   7   4      256.21      241.89      9.38 o 
   7   7   4      711.14      702.85     16.48 o 
   8   7   4     1058.04     1040.58     25.49 o 
   9   7   4      213.86      232.32     28.27 o 
  10   7   4      234.71      231.30     24.47 o 
  11   7   4      163.73      187.74     17.43 o 
  12   7   4      147.80      137.12     19.30 o 
 -12   8   4        3.26        5.61      4.65 o 
 -11   8   4       93.00       99.58     10.13 o 
 -10   8   4      130.60      134.65     14.33 o 
  -9   8   4      342.19      317.79     20.93 o 
  -8   8   4      257.35      258.13     11.28 o 
  -7   8   4      511.55      524.72     11.10 o 
  -6   8   4      692.77      703.25     16.32 o 
  -3   8   4      115.92      125.35      9.36 o 
  -2   8   4      815.42      838.31     17.38 o 
  -1   8   4     3181.85     3376.25    112.88 o 
   0   8   4      266.38      237.35     12.06 o 
   1   8   4      764.86      681.09     16.32 o 
   2   8   4     1428.07     1323.78     23.77 o 
   3   8   4     1720.56     1570.95     23.50 o 
   4   8   4     2557.56     2525.77     44.33 o 
   5   8   4      929.30      918.98     12.05 o 
   6   8   4      493.04      484.26     11.35 o 
   7   8   4      142.39      134.66     10.57 o 
   8   8   4        9.35       11.60      4.49 o 
   9   8   4      133.72      112.56      7.51 o 
  10   8   4      262.78      243.38     23.94 o 
  11   8   4      178.93      157.57     14.83 o 
  12   8   4      250.09      228.94     25.38 o 
 -11   9   4      107.97       93.86     14.13 o 
 -10   9   4      129.50      141.69     18.75 o 
  -9   9   4       83.10       78.02     10.97 o 
  -8   9   4        4.25       11.20      5.09 o 
  -7   9   4      116.56      109.41     10.03 o 
  -4   9   4      159.57      172.27     19.40 o 
  -3   9   4       43.05       46.23      5.28 o 
  -2   9   4      412.36      410.38     13.08 o 
  -1   9   4      137.91      139.38      9.85 o 
   0   9   4      275.54      295.02     15.92 o 
   1   9   4      220.88      230.85      8.66 o 
   2   9   4      210.69      216.63      7.04 o 
   3   9   4      731.41      736.06     15.48 o 
   4   9   4     2102.07     2040.48     30.62 o 
   5   9   4      446.63      431.69     11.88 o 
   6   9   4       57.32       51.71      3.36 o 
   7   9   4       25.66       32.72      5.73 o 
   8   9   4        1.81        8.69      3.19 o 
   9   9   4       23.23       30.23      4.06 o 
  10   9   4        0.48        6.13      2.47 o 
  11   9   4       44.30       53.40      6.70 o 
 -11  10   4       48.03       26.98      9.37 o 
 -10  10   4      198.97      185.18     20.03 o 
  -9  10   4      220.12      198.24     23.56 o 
  -8  10   4      463.54      437.44     41.42 o 
  -7  10   4      750.14      712.26     24.95 o 
  -6  10   4     1063.49     1028.49     35.30 o 
  -5  10   4     1681.64     1717.66     43.13 o 
  -4  10   4     1499.07     1530.36     42.13 o 
  -3  10   4      536.23      496.16     16.12 o 
  -2  10   4      101.02      116.42     10.58 o 
  -1  10   4     2052.70     2150.06     75.84 o 
   0  10   4      400.21      364.91     15.11 o 
   1  10   4      753.48      706.10     16.14 o 
   2  10   4     1021.65     1084.99     20.00 o 
   3  10   4     2517.80     2548.25     40.31 o 
   4  10   4     3299.71     3438.63     79.88 o 
   5  10   4     3420.43     3235.90    100.07 o 
   6  10   4      824.06      834.84     18.40 o 
   7  10   4        1.52        5.53      2.15 o 
   8  10   4      189.97      174.44     18.14 o 
   9  10   4       65.04       65.61     10.02 o 
  10  10   4      322.30      329.01     26.16 o 
  11  10   4      150.81      145.70     17.81 o 
 -11  11   4        9.93       29.17     11.44 o 
 -10  11   4        0.57        0.00     18.86 o 
  -9  11   4       86.88       84.40     11.51 o 
  -8  11   4        8.76        4.42      4.37 o 
  -7  11   4      131.95      101.55     13.21 o 
  -6  11   4      248.56      232.14     23.49 o 
  -5  11   4       78.47       64.74      9.10 o 
  -4  11   4       34.01       31.77      4.63 o 
  -3  11   4      110.49      111.13      9.31 o 
  -2  11   4      631.92      669.36     20.07 o 
  -1  11   4      175.62      184.99     11.34 o 
   0  11   4      351.98      370.98     29.27 o 
   1  11   4      150.24      146.33      9.21 o 
   2  11   4      117.20      112.17      7.77 o 
   3  11   4      696.61      702.92     20.58 o 
   4  11   4        7.80       10.38      2.92 o 
   5  11   4       89.83       76.18      5.98 o 
   6  11   4       56.51       37.70      8.04 o 
   7  11   4        6.57        3.21      3.36 o 
   8  11   4      174.37      175.19     12.82 o 
   9  11   4       70.38       74.47      7.73 o 
  10  11   4       37.50       48.66      4.85 o 
 -10  12   4        2.35       11.52      5.31 o 
  -9  12   4       84.12       78.03     10.51 o 
  -8  12   4      496.70      492.90     47.59 o 
  -7  12   4      717.80      636.98     60.47 o 
  -6  12   4     1113.98     1045.46     52.36 o 
  -5  12   4      972.72      973.61     29.75 o 
  -4  12   4     1278.28     1329.91     44.30 o 
  -3  12   4      238.25      220.61     26.24 o 
  -2  12   4        0.83        2.97      3.41 o 
  -1  12   4       41.64       34.87      6.18 o 
   0  12   4      120.17      145.83     11.08 o 
   1  12   4      181.04      168.09      8.16 o 
   2  12   4      883.43      896.97     27.40 o 
   3  12   4     2648.47     2778.52     68.15 o 
   4  12   4     1380.20     1458.86     62.19 o 
   5  12   4      659.85      654.76     24.66 o 
   6  12   4      823.44      851.99     41.31 o 
   7  12   4      383.65      333.17     18.52 o 
   8  12   4        1.47        0.00      4.53 o 
   9  12   4      208.44      187.96     13.52 o 
  10  12   4      149.06      134.61     12.93 o 
 -10  13   4       18.79       18.98      5.34 o 
  -9  13   4       11.01       14.22      8.05 o 
  -8  13   4      142.55      143.56     15.62 o 
  -7  13   4      207.21      188.10     18.83 o 
  -6  13   4       36.02       24.26      4.60 o 
  -5  13   4       27.67       18.79      5.71 o 
  -4  13   4      762.70      783.98     38.80 o 
  -3  13   4     1242.38     1365.58     50.84 o 
  -2  13   4     2768.20     3122.83    101.05 o 
  -1  13   4      405.95      402.70     56.60 o 
   0  13   4      198.90      221.37     30.69 o 
   1  13   4      415.65      418.57     20.37 o 
   2  13   4      231.61      213.63     19.82 o 
   3  13   4      336.62      331.29     11.37 o 
   4  13   4        1.18        3.86      3.77 o 
   5  13   4      522.09      529.30     34.81 o 
   6  13   4     1150.85     1187.55     85.90 o 
   7  13   4      872.96      892.69     33.83 o 
   8  13   4      249.54      225.09     15.62 o 
   9  13   4      164.12      180.38     14.96 o 
  -9  14   4        3.43        8.11      4.87 o 
  -8  14   4        1.65        1.94      6.22 o 
  -7  14   4      203.05      207.97     24.73 o 
  -6  14   4      176.98      173.48     17.85 o 
  -5  14   4       43.00       35.54      5.41 o 
  -4  14   4      485.17      497.79     47.74 o 
  -3  14   4      445.16      436.27     24.17 o 
  -2  14   4       38.10       34.69     10.82 o 
  -1  14   4      490.93      529.33     42.96 o 
   0  14   4      180.53      187.27     23.58 o 
   1  14   4        9.87        6.81      5.56 o 
   2  14   4      152.14      147.88     21.70 o 
   3  14   4      224.96      233.30     30.56 o 
   4  14   4       43.50       58.13     11.57 o 
   5  14   4      193.46      168.51     13.23 o 
   6  14   4      266.80      235.69     14.38 o 
   7  14   4       40.29       27.73      6.24 o 
   8  14   4       17.88        2.54      5.45 o 
   9  14   4        9.36        4.16      3.71 o 
  -8  15   4       11.62       20.98      6.28 o 
  -7  15   4       10.20       12.48      4.91 o 
  -6  15   4        2.82        2.35      8.53 o 
  -5  15   4      143.91      134.93     14.51 o 
  -4  15   4     1186.62     1200.55     59.16 o 
  -3  15   4     1402.31     1520.97     62.34 o 
  -2  15   4      640.39      639.29     51.21 o 
  -1  15   4      678.02      747.22     75.13 o 
   0  15   4      460.01      489.90     56.67 o 
   1  15   4      309.79      314.53     40.64 o 
   2  15   4      562.34      566.28     49.97 o 
   3  15   4      218.20      203.99     17.47 o 
   4  15   4       82.90      102.18     12.49 o 
   5  15   4      629.12      628.05     62.13 o 
   6  15   4     1018.67     1029.21     66.35 o 
   7  15   4      764.94      836.44     45.14 o 
   8  15   4      484.23      424.28     51.76 o 
  -7  16   4      116.20      105.60     23.14 o 
  -6  16   4      131.69      105.54     18.37 o 
  -5  16   4       29.13       23.64      6.20 o 
  -4  16   4       10.90        7.33      8.58 o 
  -3  16   4        2.64        9.65      7.01 o 
  -2  16   4        0.70        0.00      5.56 o 
  -1  16   4        4.19        3.69      4.66 o 
   0  16   4       55.28       52.31      8.51 o 
   1  16   4        2.39        2.34      4.63 o 
   2  16   4       37.42       57.09     10.60 o 
   3  16   4        1.25        2.75     11.58 o 
   4  16   4      205.97      232.60     29.05 o 
   5  16   4      167.89      200.83     22.15 o 
   6  16   4       58.57       62.66     14.11 o 
   7  16   4        4.22        2.22      4.72 o 
  -7  17   4        0.04        4.89      8.11 o 
  -6  17   4       60.00       32.94      7.17 o 
  -5  17   4       15.71       26.42      8.41 o 
  -4  17   4       13.44       17.47      5.67 o 
  -3  17   4      450.48      456.07     50.37 o 
  -2  17   4      650.10      654.91     52.03 o 
  -1  17   4      608.24      630.94     65.84 o 
   0  17   4      398.62      418.35     47.01 o 
   1  17   4      490.12      452.94     52.81 o 
   2  17   4      456.85      455.31     42.33 o 
   3  17   4        0.26        0.00      5.88 o 
   4  17   4      129.42      116.82     15.99 o 
   5  17   4      122.95      105.52     18.51 o 
   6  17   4      209.16      186.74     25.39 o 
  -5  18   4      328.32      285.90     40.33 o 
  -4  18   4      169.81      142.29     25.26 o 
  -3  18   4        5.01        5.34      5.93 o 
  -2  18   4        2.26        1.10      6.03 o 
  -1  18   4       10.90        3.81     11.28 o 
   0  18   4      143.47      134.76     22.30 o 
   1  18   4      204.81      201.62     32.74 o 
   2  18   4       76.42       92.09     13.49 o 
   3  18   4      186.03      216.54     31.45 o 
   4  18   4      384.20      382.07     48.56 o 
   5  18   4      173.90      184.70     18.89 o 
  -4  19   4       11.49        6.29      6.04 o 
  -3  19   4      199.17      184.74     25.80 o 
  -2  19   4      187.16      200.94     29.70 o 
  -1  19   4      131.15      138.64     19.85 o 
   0  19   4       26.21       16.95      4.96 o 
   1  19   4       83.20      106.46     15.30 o 
   2  19   4      177.97      149.26     24.20 o 
   3  19   4       10.06       11.43      6.39 o 
 -12   1   5       36.51       51.65      6.96 o 
 -11   1   5      233.16      240.75      7.85 o 
 -10   1   5      329.49      347.13     14.64 o 
  -9   1   5      530.62      552.60     13.72 o 
  -8   1   5     1279.14     1336.15     28.94 o 
  -7   1   5     1181.62     1206.65     26.81 o 
  -6   1   5      763.79      737.18     14.62 o 
  -5   1   5      575.10      622.41     11.86 o 
  -4   1   5       45.44       39.29      3.77 o 
  -3   1   5      458.73      455.44      7.98 o 
  -2   1   5      459.23      439.45      7.94 o 
  -1   1   5     1484.14     1408.33     21.28 o 
   0   1   5     1553.41     1402.41     21.68 o 
   1   1   5      134.96       80.83     10.60 o 
   2   1   5      303.09      215.33      9.88 o 
   3   1   5     4733.76     4914.55     86.31 o 
   4   1   5     3523.38     3436.11     53.78 o 
   5   1   5     1648.32     1590.51     26.41 o 
   6   1   5        1.54        6.26      2.46 o 
   7   1   5       47.57       45.36      5.03 o 
   8   1   5       20.54       24.26      3.85 o 
   9   1   5      247.97      249.64     13.27 o 
  10   1   5      538.30      534.14     38.25 o 
  11   1   5      184.75      206.46     19.28 o 
  12   1   5      206.73      244.02     19.78 o 
 -12   2   5      203.60      193.07     11.81 o 
 -11   2   5      208.54      212.90     10.63 o 
 -10   2   5       27.89       19.63      5.89 o 
  -9   2   5       13.55        8.58      2.55 o 
  -8   2   5      854.67      895.13     19.99 o 
  -7   2   5      780.02      745.70     19.83 o 
  -6   2   5      680.26      716.94     12.75 o 
  -5   2   5      338.88      298.36      8.20 o 
  -4   2   5      110.47      108.21      5.91 o 
  -3   2   5      463.48      383.43      8.25 o 
  -2   2   5      387.67      393.52      9.11 o 
  -1   2   5      852.95      838.11     14.14 o 
   0   2   5      865.66      884.23     15.89 o 
   1   2   5       60.90       60.28      6.89 o 
   2   2   5      177.57      181.05      6.60 o 
   3   2   5     1760.88     1798.19     30.58 o 
   4   2   5     2101.02     2169.88     30.64 o 
   5   2   5     1293.59     1297.38     21.75 o 
   6   2   5     2437.84     2386.38     38.71 o 
   7   2   5      273.18      277.02     18.11 o 
   8   2   5      456.59      435.17     13.49 o 
   9   2   5        5.93       12.01      3.00 o 
  10   2   5       19.54       14.71      4.13 o 
  11   2   5       18.15       17.01      4.94 o 
  12   2   5        2.84       11.67      7.65 o 
 -12   3   5       32.41       40.23      8.03 o 
 -11   3   5       67.53       72.90      8.39 o 
 -10   3   5       25.36       22.88      3.61 o 
  -9   3   5      213.60      260.18      9.96 o 
  -8   3   5      557.80      608.71     14.23 o 
  -7   3   5      140.69      153.28      7.27 o 
  -6   3   5      483.82      515.66     10.35 o 
  -5   3   5       46.05       37.84      3.14 o 
  -4   3   5      232.95      242.11      8.20 o 
  -3   3   5      465.75      493.10      8.17 o 
  -2   3   5     1704.74     1786.75     25.94 o 
  -1   3   5     2132.25     2239.92     31.73 o 
   0   3   5     1883.95     2036.73     32.06 o 
   1   3   5      658.21      594.00     13.37 o 
   2   3   5      463.34      386.03     10.72 o 
   3   3   5      660.65      619.84     13.34 o 
   4   3   5     1025.03     1034.20     15.87 o 
   5   3   5      900.20      824.28     17.45 o 
   6   3   5       61.47       62.62      6.59 o 
   7   3   5       97.81       93.69      8.97 o 
   8   3   5      254.04      236.33     21.17 o 
   9   3   5     1085.75     1116.02     43.01 o 
  10   3   5      447.06      468.92     29.14 o 
  11   3   5      339.58      366.14     58.27 o 
  12   3   5      155.21      138.65     21.64 o 
 -12   4   5      325.15      324.92     15.44 o 
 -11   4   5      167.09      188.81      8.72 o 
 -10   4   5       44.41       49.69      4.97 o 
  -9   4   5       27.28       32.98      3.79 o 
  -8   4   5        5.39        7.00      1.84 o 
  -7   4   5      112.17      142.48      8.05 o 
  -6   4   5      477.00      489.73     11.85 o 
  -5   4   5     1051.32     1093.52     17.21 o 
  -4   4   5     4549.83     4687.59     48.33 o 
  -3   4   5     5130.69     5270.72     70.60 o 
  -2   4   5     7003.94     7191.97     95.54 o 
  -1   4   5     3636.76     3626.38     51.73 o 
   0   4   5      426.02      395.91      9.06 o 
   1   4   5      216.54      246.67      8.65 o 
   2   4   5        0.61        2.16      2.55 o 
   3   4   5      680.73      645.37     11.76 o 
   4   4   5     1954.47     1952.64     27.85 o 
   5   4   5     4184.13     4250.71     71.66 o 
   6   4   5     4371.94     4824.56    175.98 o 
   7   4   5      710.91      680.16     22.49 o 
   8   4   5      339.52      326.43     12.72 o 
   9   4   5     1087.26     1110.71     44.99 o 
  10   4   5       53.18       35.15      6.41 o 
  11   4   5        5.97        0.77      3.65 o 
  12   4   5       13.49       14.50      5.70 o 
 -12   5   5       38.07       23.54      6.42 o 
 -11   5   5        6.37        7.07      3.83 o 
 -10   5   5        0.13       10.15      2.75 o 
  -9   5   5        1.39        4.28      1.97 o 
  -8   5   5       10.03       14.97      3.31 o 
  -7   5   5        6.64        4.43      1.90 o 
  -6   5   5      454.61      441.96     10.71 o 
  -5   5   5      224.09      217.30      8.39 o 
  -4   5   5      178.12      189.04      6.34 o 
  -3   5   5       33.16       46.73      5.90 o 
  -2   5   5      191.54      199.32      8.23 o 
  -1   5   5       49.82       39.64      5.11 o 
   0   5   5      443.60      492.41     13.09 o 
   1   5   5      341.41      361.08     10.17 o 
   2   5   5       99.49       95.18      8.45 o 
   3   5   5        1.49        2.89      1.71 o 
   4   5   5      937.29      898.97     18.53 o 
   5   5   5       53.58       71.12      7.03 o 
   6   5   5      138.00      145.46      9.60 o 
   7   5   5      189.87      229.49     11.35 o 
   8   5   5        5.18        5.78      6.53 o 
   9   5   5        2.19        6.87      3.90 o 
  10   5   5       76.33       66.61      8.50 o 
  11   5   5        3.82        0.61      6.06 o 
  12   5   5        1.63        3.89      6.01 o 
 -12   6   5      282.91      313.61     23.71 o 
 -11   6   5      216.06      202.66     13.55 o 
 -10   6   5       93.11       86.58      7.15 o 
  -9   6   5       36.58       35.35      3.68 o 
  -8   6   5       17.03        9.75      2.22 o 
  -7   6   5        8.51        8.43      2.55 o 
  -6   6   5       52.26       50.09      3.73 o 
  -5   6   5      909.56      959.04     23.02 o 
  -4   6   5     2748.53     2849.44     50.64 o 
  -3   6   5     4072.62     4110.22     62.69 o 
  -2   6   5     3363.61     3321.68     50.80 o 
  -1   6   5     8041.98     8386.36    199.97 o 
   0   6   5     1511.70     1479.78     30.05 o 
   1   6   5        7.45       11.39      7.76 o 
   2   6   5       22.01       16.91      2.61 o 
   3   6   5      539.34      522.45     11.57 o 
   4   6   5     1847.45     1933.10     31.55 o 
   5   6   5     2194.26     2139.76     49.17 o 
   6   6   5      493.16      488.31     13.87 o 
   7   6   5      575.14      553.26     13.20 o 
   8   6   5     1068.69     1081.66     41.99 o 
   9   6   5      341.72      341.63     37.75 o 
  10   6   5      113.21      118.06     14.37 o 
  11   6   5       20.40       11.91      5.49 o 
 -11   7   5       78.77       89.65      8.84 o 
 -10   7   5       48.14       44.40      6.42 o 
  -9   7   5      156.23      141.71      9.27 o 
  -8   7   5      130.72      117.45      6.39 o 
  -7   7   5       44.32       48.13      3.64 o 
  -6   7   5      231.00      246.14      9.22 o 
  -5   7   5      271.02      272.56     11.13 o 
  -3   7   5       46.10       53.34      6.96 o 
  -2   7   5      973.21      955.12     17.61 o 
  -1   7   5     1880.54     1905.29     32.07 o 
   0   7   5     1654.94     1677.91     29.02 o 
   1   7   5     1255.72     1239.45     20.38 o 
   2   7   5      944.97      938.84     16.79 o 
   3   7   5      105.44      113.90      9.03 o 
   4   7   5       38.46       34.65      4.75 o 
   5   7   5     1910.46     1822.57     43.03 o 
   6   7   5      187.70      212.81     12.26 o 
   7   7   5      269.45      247.63     10.96 o 
   8   7   5      132.80      126.73     16.37 o 
   9   7   5      570.14      561.43     27.73 o 
  10   7   5      217.72      210.35     14.70 o 
  11   7   5      107.07      109.79     13.18 o 
 -11   8   5       37.79       45.87      7.76 o 
 -10   8   5      151.38      121.97     12.09 o 
  -9   8   5      187.63      200.16     12.50 o 
  -8   8   5        2.83        6.69      3.44 o 
  -7   8   5      122.56      143.73      8.56 o 
  -6   8   5      436.61      430.05     12.72 o 
  -5   8   5      278.55      246.60     12.32 o 
  -4   8   5      483.84      471.16     11.50 o 
  -3   8   5     3018.90     3172.39     58.06 o 
  -2   8   5     2421.98     2440.80     47.65 o 
  -1   8   5     1174.94     1215.28     24.04 o 
   0   8   5      180.22      149.66      8.86 o 
   1   8   5       12.46       11.24      3.17 o 
   2   8   5      731.30      733.69     15.12 o 
   3   8   5      332.05      347.70     10.58 o 
   4   8   5      478.12      508.80     14.16 o 
   5   8   5     2089.24     2156.94     50.48 o 
   6   8   5      583.79      577.36     15.72 o 
   7   8   5       30.15       30.58      5.19 o 
   8   8   5       76.92       74.54      8.86 o 
   9   8   5      118.39      113.67     15.12 o 
  10   8   5       41.93       54.68      8.72 o 
  11   8   5        5.40       10.65      5.53 o 
 -11   9   5      266.86      253.23     21.88 o 
 -10   9   5      528.62      549.62     21.23 o 
  -9   9   5      362.06      364.52     21.38 o 
  -8   9   5      192.41      200.59      9.82 o 
  -7   9   5      508.36      455.78     11.92 o 
  -6   9   5      468.09      448.91     16.51 o 
  -5   9   5      578.61      550.61     21.41 o 
  -4   9   5        0.52        1.55      3.64 o 
  -3   9   5      281.05      282.00     16.04 o 
  -2   9   5      291.14      292.13     24.97 o 
  -1   9   5     1515.70     1434.71     63.53 o 
   0   9   5     4145.74     4354.51     77.87 o 
   1   9   5     1229.93     1332.59     28.40 o 
   2   9   5     1490.15     1534.56     32.38 o 
   3   9   5     1731.67     1705.74     40.70 o 
   4   9   5     1560.78     1567.13     37.39 o 
   5   9   5      601.78      574.07     19.82 o 
   6   9   5       28.46       27.38      4.77 o 
   7   9   5      109.99      109.49     13.12 o 
   8   9   5      445.23      451.28     33.18 o 
   9   9   5      490.21      458.84     32.66 o 
  10   9   5      595.83      608.57     37.98 o 
  11   9   5      266.09      237.62     25.20 o 
 -10  10   5       18.66       12.91      3.87 o 
  -9  10   5        0.06       12.68      8.63 o 
  -8  10   5        1.45        0.00      7.36 o 
  -7  10   5       60.31       51.73      6.47 o 
  -6  10   5      203.24      196.24     13.27 o 
  -5  10   5      136.08      128.51      9.66 o 
  -4  10   5      157.41      179.93     20.36 o 
  -3  10   5       28.62       29.56      6.74 o 
  -2  10   5        5.26        3.80      2.88 o 
  -1  10   5        4.62        6.31      4.15 o 
   0  10   5       54.26       60.92      8.29 o 
   1  10   5       21.82        6.21      7.53 o 
   2  10   5      167.21      141.55     19.76 o 
   3  10   5      219.58      189.85     15.11 o 
   4  10   5     1532.58     1561.79     37.82 o 
   5  10   5      861.55      809.23     26.44 o 
   6  10   5       44.30       46.45      5.26 o 
   7  10   5        3.60        3.88      6.54 o 
   8  10   5       66.59       46.94     10.12 o 
   9  10   5        1.95        8.82      3.53 o 
  10  10   5        0.22        8.50      3.69 o 
 -10  11   5      313.44      325.05     35.62 o 
  -9  11   5      446.79      433.34     29.04 o 
  -8  11   5      603.84      600.94     34.71 o 
  -7  11   5      719.89      697.63     33.60 o 
  -6  11   5      574.68      631.08     24.47 o 
  -5  11   5      254.92      243.03     14.99 o 
  -4  11   5       33.26       28.64      5.43 o 
  -3  11   5      297.93      280.63     16.63 o 
  -2  11   5      529.28      506.34     16.10 o 
  -1  11   5      614.99      654.72     14.72 o 
   0  11   5     1569.54     1609.40     45.05 o 
   1  11   5      932.56      937.85     31.28 o 
   2  11   5      653.06      627.72     29.99 o 
   3  11   5      618.94      617.27     17.72 o 
   4  11   5     2222.69     2297.90     45.73 o 
   5  11   5     1045.93     1057.74     28.38 o 
   6  11   5       50.55       55.59      7.30 o 
   7  11   5        4.09       11.88      5.20 o 
   8  11   5      374.69      353.95     35.42 o 
   9  11   5      461.14      429.96     47.01 o 
  10  11   5      299.89      263.85     19.56 o 
  -9  12   5        3.75        4.37      6.74 o 
  -8  12   5       20.96       19.23     19.05 o 
  -7  12   5        4.07        2.05     10.38 o 
  -6  12   5       29.90       23.09      5.11 o 
  -5  12   5      234.39      230.22     15.26 o 
  -4  12   5      466.95      441.35     21.54 o 
  -3  12   5      744.54      751.36     22.72 o 
  -2  12   5      591.48      648.94     22.55 o 
  -1  12   5       92.97      115.46     10.92 o 
   0  12   5       29.96       27.38      6.64 o 
   1  12   5        6.36        7.99      2.85 o 
   2  12   5       18.19       14.01      4.74 o 
   3  12   5      176.91      190.38      8.83 o 
   4  12   5      176.12      141.51     10.21 o 
   5  12   5       74.81       67.58      5.28 o 
   6  12   5      226.42      230.22     35.47 o 
   7  12   5      546.00      553.81     31.34 o 
   8  12   5      226.18      205.64     20.83 o 
   9  12   5       73.53       67.51      6.41 o 
  -9  13   5      179.59      182.19     21.88 o 
  -8  13   5      163.65      170.26     16.63 o 
  -7  13   5      208.07      173.76     22.07 o 
  -6  13   5       78.68       80.64     10.79 o 
  -5  13   5        5.35        7.01      4.92 o 
  -4  13   5        8.57       13.99      4.14 o 
  -3  13   5       57.32       59.79      7.79 o 
  -2  13   5        3.77        6.49      3.74 o 
  -1  13   5      189.08      213.53     11.99 o 
   0  13   5      189.88       45.95     72.95 o 
   1  13   5      477.70      491.93     16.64 o 
   2  13   5      194.07      203.09     10.89 o 
   3  13   5      167.22      180.33     13.17 o 
   4  13   5      893.66      951.11     36.44 o 
   5  13   5      192.66      148.97     29.19 o 
   6  13   5       23.97        5.91      5.47 o 
   7  13   5       16.93       21.46      4.82 o 
   8  13   5       25.24       20.55      5.41 o 
   9  13   5       65.05       56.41      7.89 o 
  -8  14   5       30.85       39.36      8.29 o 
  -7  14   5       70.99       66.24      7.80 o 
  -6  14   5      156.54      142.10     14.86 o 
  -5  14   5      368.72      336.42     26.99 o 
  -4  14   5      839.10      906.34     51.22 o 
  -3  14   5      598.55      617.85     49.83 o 
  -2  14   5      297.92      282.04     31.60 o 
  -1  14   5      499.61      530.52     42.69 o 
   0  14   5       80.76       82.00     10.56 o 
   1  14   5        0.93        2.62      4.46 o 
   2  14   5       24.09       27.50      9.15 o 
   3  14   5       79.27      104.89     17.73 o 
   4  14   5      275.53      313.63     37.99 o 
   5  14   5      949.22     1011.69     77.79 o 
   6  14   5      720.79      740.59     89.05 o 
   7  14   5      655.22      596.05     37.10 o 
   8  14   5      190.73      161.83     21.16 o 
  -7  15   5       33.84       37.24      7.97 o 
  -6  15   5      113.24       82.59     12.11 o 
  -5  15   5      148.04      133.85     10.50 o 
  -4  15   5        2.66        4.47      7.94 o 
  -3  15   5      288.93      273.72     34.00 o 
  -2  15   5      125.43      125.14     16.37 o 
  -1  15   5       20.50       22.20      7.30 o 
   0  15   5        2.59        9.18      9.02 o 
   1  15   5       27.38       27.82     10.15 o 
   2  15   5      106.20       80.71     13.87 o 
   3  15   5        0.97        9.98      6.44 o 
   4  15   5       57.94       56.46     24.05 o 
   5  15   5        9.50       11.13      4.36 o 
   6  15   5        0.53        0.00      6.58 o 
   7  15   5       10.51        0.00      6.59 o 
  -7  16   5       35.11       27.88      7.74 o 
  -6  16   5       91.69       92.73     19.37 o 
  -5  16   5      142.21      164.24     21.99 o 
  -4  16   5      220.79      211.83     28.50 o 
  -3  16   5      607.84      659.39     48.11 o 
  -2  16   5     1234.65     1335.19     42.44 o 
  -1  16   5      912.21     1004.58     48.89 o 
   0  16   5      258.67      254.73     36.33 o 
   1  16   5        1.98        1.38     13.52 o 
   2  16   5      251.48      267.46     38.42 o 
   3  16   5      134.69      127.44     21.79 o 
   4  16   5      213.77      220.60     29.60 o 
   5  16   5      459.48      540.32     74.00 o 
   6  16   5      581.34      580.64     32.50 o 
  -5  17   5      265.91      240.64     28.14 o 
  -4  17   5      221.28      236.03     33.98 o 
  -3  17   5       14.77       18.94      7.10 o 
  -2  17   5       19.28       20.28      6.57 o 
  -1  17   5       34.40       41.02     18.51 o 
   0  17   5       52.70       78.20     24.12 o 
   1  17   5      224.48      217.61     29.59 o 
   2  17   5      568.91      552.94     43.20 o 
   3  17   5      158.48      155.60     20.03 o 
   4  17   5       35.04       22.82      4.99 o 
   5  17   5       42.61       44.85      9.07 o 
  -4  18   5      266.75      249.94     43.03 o 
  -3  18   5      270.46      287.75     39.90 o 
  -2  18   5      282.94      297.39     49.22 o 
  -1  18   5      145.61      119.51     19.86 o 
   0  18   5       87.64       80.73     14.26 o 
   1  18   5        9.33        1.61      5.57 o 
   2  18   5       92.16       95.64     12.22 o 
   3  18   5        2.21        7.41      5.92 o 
   4  18   5       35.61       32.40     11.90 o 
  -1  19   5      686.79      680.28     53.49 o 
   0  19   5      597.26      580.53     65.49 o 
 -12   0   6       87.63      112.01     12.17 o 
 -11   0   6      342.28      349.86     27.83 o 
 -10   0   6      750.52      759.21     33.27 o 
  -9   0   6      170.58      188.04     20.67 o 
  -8   0   6      434.97      535.29     17.61 o 
  -7   0   6     2847.05     2911.97     66.13 o 
  -6   0   6      100.14       92.31      9.31 o 
  -5   0   6       22.95       20.74      3.93 o 
  -4   0   6      685.39      722.52     23.42 o 
  -3   0   6     2073.45     2109.19     35.22 o 
  -2   0   6     2241.31     2397.19     37.89 o 
  -1   0   6     3245.22     3093.59     58.25 o 
   0   0   6     3524.34     3303.38     74.19 o 
   1   0   6     2835.03     2840.79     69.14 o 
   2   0   6     1351.99     1344.33     29.15 o 
   3   0   6        4.09        3.93      2.84 o 
   4   0   6      962.44      902.51     21.10 o 
   5   0   6       31.48       19.76      7.23 o 
   6   0   6      132.77      125.35     16.18 o 
   7   0   6     1124.77     1195.97     41.52 o 
   8   0   6     1502.10     1600.38     65.75 o 
   9   0   6       81.09      111.87     11.06 o 
  10   0   6      264.13      340.52     52.47 o 
  11   0   6      232.28      218.03     41.30 o 
 -12   1   6        6.52        7.21      3.40 o 
 -11   1   6        2.22        7.96      2.90 o 
 -10   1   6        0.28        5.80      2.97 o 
  -9   1   6      154.89      118.87      8.94 o 
  -8   1   6      659.86      686.42     18.40 o 
  -7   1   6       44.98       47.69      6.95 o 
  -6   1   6       95.56       75.76      5.86 o 
  -5   1   6       33.70       34.93      2.84 o 
  -4   1   6      151.35      178.73      9.27 o 
  -3   1   6      178.90      187.41      8.17 o 
  -2   1   6     1239.42     1344.50     24.06 o 
  -1   1   6      957.96      956.28     23.00 o 
   0   1   6      280.47      267.17     14.75 o 
   1   1   6      835.87      831.09     17.90 o 
   2   1   6      761.22      806.13     16.84 o 
   3   1   6      518.34      463.24     12.34 o 
   4   1   6      200.94      198.32      9.16 o 
   5   1   6      396.04      357.00     16.69 o 
   6   1   6      339.89      354.28     15.36 o 
   7   1   6      210.18      216.73     11.01 o 
   8   1   6        8.09        5.50      4.55 o 
   9   1   6        8.05        9.64      4.60 o 
  10   1   6       29.50       18.75      6.30 o 
  11   1   6       36.43       61.95     10.98 o 
 -12   2   6       41.19       33.28     10.07 o 
 -11   2   6      146.35      158.07     11.15 o 
 -10   2   6      658.71      645.10     17.05 o 
  -9   2   6      992.41     1017.08     30.38 o 
  -8   2   6      301.57      273.78     16.74 o 
  -7   2   6       13.72        6.88      2.43 o 
  -6   2   6      178.18      202.41      8.78 o 
  -5   2   6        4.09        5.18      2.33 o 
  -4   2   6      954.04      956.73     23.42 o 
  -3   2   6     2025.37     2028.62     23.58 o 
  -2   2   6      886.47      935.26     16.85 o 
  -1   2   6     2993.62     2986.95     37.91 o 
   0   2   6     1554.62     1531.11     33.57 o 
   1   2   6      617.55      535.03     12.38 o 
   2   2   6      570.35      495.92     32.28 o 
   3   2   6      347.44      319.21     12.81 o 
   4   2   6      120.18      147.50     13.34 o 
   5   2   6       17.45       19.46      4.01 o 
   6   2   6        8.66        5.18      3.77 o 
   7   2   6      883.05      865.20     23.22 o 
   8   2   6     1454.48     1598.18     52.82 o 
   9   2   6      225.72      230.48     19.52 o 
  10   2   6      198.34      189.56     18.88 o 
  11   2   6      112.75       98.78     17.28 o 
 -11   3   6       23.90       21.34      4.31 o 
 -10   3   6       65.42       59.65      5.38 o 
  -9   3   6      526.81      538.23     19.14 o 
  -8   3   6      159.48      175.08     10.36 o 
  -7   3   6      478.72      473.82     10.91 o 
  -6   3   6      386.92      383.87     10.53 o 
  -5   3   6      193.55      230.16      9.05 o 
  -4   3   6     1176.45     1192.69     18.92 o 
  -3   3   6      717.63      732.34     14.59 o 
  -2   3   6      829.89      822.39     21.24 o 
  -1   3   6      614.78      563.17     10.94 o 
   0   3   6       64.50       75.84      5.26 o 
   1   3   6       19.92       20.58      3.19 o 
   2   3   6     2361.28     2316.82     33.66 o 
   3   3   6     1610.85     1592.20     28.19 o 
   4   3   6     1880.66     1898.98     32.99 o 
   5   3   6     2256.32     2433.12     55.22 o 
   6   3   6     1269.67     1258.19     32.53 o 
   7   3   6     1510.54     1491.09     44.30 o 
   8   3   6        4.88        2.50      4.68 o 
   9   3   6        7.85       15.32      4.17 o 
  10   3   6        5.10        4.95      4.20 o 
  11   3   6       53.74       47.62     13.87 o 
 -11   4   6       64.51       51.01      6.59 o 
 -10   4   6       82.11       62.20      5.42 o 
  -9   4   6       61.38       78.16      6.18 o 
  -8   4   6       55.57       59.92      5.11 o 
  -7   4   6       91.92      101.34      7.90 o 
  -6   4   6      366.44      347.60     12.28 o 
  -5   4   6      181.21      202.81      8.28 o 
  -4   4   6      904.82      918.43     11.95 o 
  -3   4   6     1606.84     1619.46     26.18 o 
  -2   4   6     1267.03     1309.96     26.40 o 
  -1   4   6      785.70      734.00     14.03 o 
   0   4   6      273.06      268.71      7.42 o 
   1   4   6      302.41      292.52     10.89 o 
   2   4   6       10.59       10.18      2.57 o 
   3   4   6        6.13        6.57      4.14 o 
   4   4   6       58.63       45.87      4.76 o 
   5   4   6      417.37      386.74     22.45 o 
   6   4   6      486.52      496.29     16.25 o 
   7   4   6     2058.34     2027.28     73.81 o 
   8   4   6      460.56      467.74     16.96 o 
   9   4   6      116.56      119.01     10.56 o 
  10   4   6       15.24       14.67      3.83 o 
  11   4   6        5.72       13.25      3.76 o 
 -11   5   6       64.92       72.78      7.18 o 
 -10   5   6        2.22       11.35      5.60 o 
  -9   5   6       79.88       61.29      5.66 o 
  -8   5   6       43.27       59.14      4.86 o 
  -7   5   6      334.09      382.09     11.09 o 
  -6   5   6      704.76      739.58     22.91 o 
  -5   5   6     1136.27     1144.55     26.81 o 
  -4   5   6     2431.08     2408.76     45.77 o 
  -3   5   6     1384.48     1369.11     24.18 o 
  -2   5   6     2110.59     2191.81     48.14 o 
  -1   5   6     1457.89     1438.86     33.22 o 
   0   5   6       44.68       45.83      3.79 o 
   1   5   6      636.57      667.34     17.66 o 
   2   5   6     1484.75     1539.18     26.32 o 
   3   5   6     1056.99     1114.85     22.87 o 
   4   5   6     1783.65     1836.65     42.71 o 
   5   5   6      714.19      710.09     28.96 o 
   6   5   6      793.34      827.86     24.08 o 
   7   5   6     2545.34     2639.12     39.73 o 
   8   5   6      106.93      102.87     13.44 o 
   9   5   6       34.77       34.84      7.40 o 
  10   5   6        2.27        8.27      4.64 o 
  11   5   6       61.85       55.85      9.30 o 
 -11   6   6        2.04       13.24      4.81 o 
 -10   6   6       30.61       44.54      6.21 o 
  -9   6   6       60.20       70.95     11.82 o 
  -8   6   6       60.64       54.93      5.62 o 
  -7   6   6        3.96        5.93      2.73 o 
  -6   6   6       14.61       11.51      3.09 o 
  -5   6   6       85.12       90.70      8.18 o 
  -4   6   6      127.33      152.37      7.85 o 
  -3   6   6        2.13        6.16      2.64 o 
  -2   6   6      133.80      133.48      6.02 o 
  -1   6   6      490.47      483.35     20.52 o 
   0   6   6      179.04      183.85      7.95 o 
   1   6   6       63.49       75.30      6.77 o 
   2   6   6       35.40       39.54      4.27 o 
   3   6   6        4.17        6.55      2.87 o 
   4   6   6      364.34      334.19      9.64 o 
   5   6   6       75.98       81.13      8.02 o 
   6   6   6        2.55        4.63      2.27 o 
   7   6   6       19.15       15.81      3.29 o 
   8   6   6       45.87       31.39      6.53 o 
   9   6   6        6.22       11.16      4.06 o 
  10   6   6      100.58      104.24     12.95 o 
  11   6   6       14.52       15.55      5.06 o 
 -11   7   6       68.48       58.30      7.78 o 
 -10   7   6        1.36        8.89      4.65 o 
  -9   7   6        2.12        1.81      3.30 o 
  -8   7   6      144.43      174.37     13.32 o 
  -7   7   6        4.31        6.41      2.46 o 
  -6   7   6      157.71      163.26      9.64 o 
  -5   7   6     1472.82     1490.30     35.78 o 
  -4   7   6     2079.45     2191.85     45.82 o 
  -3   7   6     2549.08     2649.52     58.92 o 
  -2   7   6     1184.53     1183.40     32.28 o 
  -1   7   6       72.25       73.43     11.78 o 
   0   7   6      213.62      208.09     17.20 o 
   1   7   6      392.27      397.78     12.45 o 
   2   7   6      653.92      630.12     13.07 o 
   3   7   6      519.58      521.26     14.94 o 
   4   7   6      264.02      268.18     10.48 o 
   5   7   6      354.86      375.90     11.57 o 
   6   7   6     1966.17     2087.40     57.17 o 
   7   7   6      542.65      527.82     25.40 o 
   8   7   6      251.58      264.36     26.91 o 
   9   7   6        3.91       11.35      3.85 o 
  10   7   6        9.23        2.67      5.05 o 
 -10   8   6      291.21      320.21     13.97 o 
  -9   8   6      273.86      287.32     13.15 o 
  -8   8   6      292.46      304.93     18.71 o 
  -7   8   6      197.74      191.89     12.63 o 
  -6   8   6        0.96        6.98      2.00 o 
  -5   8   6       26.59       28.49      3.83 o 
  -4   8   6      101.49      106.80     11.10 o 
  -3   8   6      938.94      914.21     30.06 o 
  -2   8   6     1609.83     1575.76     48.34 o 
  -1   8   6     2893.35     2900.64     75.60 o 
   0   8   6     2413.91     2465.65     66.48 o 
   1   8   6     1506.09     1593.40     40.89 o 
   3   8   6       55.95       63.58      7.81 o 
   4   8   6       49.57       54.33      7.51 o 
   5   8   6      146.00      153.59     18.64 o 
   6   8   6       44.45       34.51      4.54 o 
   7   8   6      308.59      333.99     32.82 o 
   8   8   6      571.29      546.69     22.77 o 
   9   8   6      799.98      798.86     32.90 o 
  10   8   6      713.77      786.13     50.25 o 
 -10   9   6       14.62        8.60      4.21 o 
  -9   9   6       96.97       83.37      9.56 o 
  -8   9   6      109.60       98.25     10.32 o 
  -7   9   6       10.33        7.06      3.23 o 
  -6   9   6        5.84        4.06      2.08 o 
  -5   9   6       73.52       66.55      6.21 o 
  -4   9   6        2.82        9.84      4.85 o 
  -3   9   6        3.90        6.60      3.63 o 
  -2   9   6       91.88      100.80     11.95 o 
  -1   9   6      342.44      342.93     28.40 o 
   0   9   6      265.67      243.28     20.54 o 
   1   9   6       37.48       35.26      5.47 o 
   3   9   6      301.45      299.93     11.65 o 
   4   9   6       53.19       51.45      6.34 o 
   5   9   6      129.32      112.69      9.69 o 
   6   9   6     1049.96     1027.23     31.75 o 
   7   9   6       46.36       34.68      6.00 o 
   8   9   6        3.20        3.82      6.68 o 
   9   9   6        1.12        3.13      3.81 o 
  10   9   6        1.74        7.67      4.65 o 
 -10  10   6      459.74      379.37     41.33 o 
  -9  10   6      405.56      358.57     22.85 o 
  -8  10   6      298.34      284.75     19.08 o 
  -7  10   6        7.71        7.97      3.51 o 
  -6  10   6        1.38        2.63      2.87 o 
  -5  10   6      113.20      110.64      9.95 o 
  -4  10   6      135.26      122.44     10.21 o 
  -3  10   6      381.15      398.09     23.08 o 
  -2  10   6      515.36      470.67     21.04 o 
  -1  10   6     1206.72     1272.81     52.64 o 
   0  10   6      929.31      904.56     29.36 o 
   1  10   6      981.78      940.98     34.44 o 
   2  10   6     1327.25     1282.46     34.91 o 
   3  10   6     1682.25     1706.69     42.24 o 
   4  10   6      159.89      165.80     14.66 o 
   5  10   6        6.25        8.58      2.23 o 
   6  10   6       85.70       78.83      9.55 o 
   7  10   6      548.04      558.18     23.11 o 
   8  10   6      874.14      868.54     31.21 o 
   9  10   6      443.77      453.60     30.41 o 
  -9  11   6        1.36        0.69      5.36 o 
  -8  11   6       35.28       26.41      6.88 o 
  -7  11   6      243.02      232.98     16.62 o 
  -6  11   6       80.77       82.82      7.77 o 
  -5  11   6        2.43        7.82      2.92 o 
  -4  11   6       14.50       10.24      3.99 o 
  -3  11   6       65.12       75.81      8.49 o 
  -2  11   6       30.35       25.50      5.11 o 
  -1  11   6        0.83        2.48      5.10 o 
   0  11   6       10.66       10.55      4.41 o 
   1  11   6       51.85       48.43      5.74 o 
   2  11   6       73.37       64.09     18.10 o 
   3  11   6      176.99      170.97     19.18 o 
   4  11   6       54.32       46.62      7.84 o 
   5  11   6        0.44        0.19      3.53 o 
   6  11   6       33.05       30.14      4.75 o 
   7  11   6       34.80       43.81      4.88 o 
   8  11   6       59.42       49.86      8.95 o 
   9  11   6       29.34       20.53      5.06 o 
  -9  12   6      357.62      316.41     32.95 o 
  -8  12   6      135.58      121.27     12.15 o 
  -7  12   6       11.80        8.36      3.67 o 
  -6  12   6       46.25       35.42      5.46 o 
  -5  12   6        1.38        1.12      2.84 o 
  -4  12   6        1.42        4.56      3.67 o 
  -3  12   6       43.59       48.98      6.78 o 
  -2  12   6      504.78      501.46     39.30 o 
  -1  12   6      760.30      780.67     31.96 o 
   0  12   6      907.37      902.82     35.40 o 
   1  12   6     1029.93     1093.32     35.41 o 
   2  12   6      497.28      492.28     23.12 o 
   3  12   6      123.52      138.31     11.43 o 
   4  12   6        3.65        0.00      8.26 o 
   5  12   6      129.75      114.06      8.69 o 
   6  12   6       76.98       88.16     11.05 o 
   7  12   6      241.89      215.52     27.05 o 
   8  12   6      217.75      200.83     23.80 o 
  -8  13   6      218.05      199.70     24.00 o 
  -7  13   6      338.96      314.50     30.75 o 
  -6  13   6      136.48      123.61     13.49 o 
  -5  13   6      182.82      165.97     13.85 o 
  -4  13   6      372.27      377.39     24.45 o 
  -3  13   6      324.50      311.92     19.30 o 
  -2  13   6      291.33      278.55     18.96 o 
  -1  13   6       91.33      108.64     12.56 o 
   0  13   6       21.67       11.13      5.02 o 
   1  13   6      118.94      103.53     10.69 o 
   2  13   6      249.00      279.63     14.34 o 
   3  13   6      628.12      678.09     38.47 o 
   4  13   6     1080.62     1174.66     46.20 o 
   5  13   6      227.08      252.94     32.54 o 
   6  13   6       92.01      108.94     26.18 o 
   7  13   6      123.66      103.84     17.14 o 
   8  13   6       97.97      114.19     16.01 o 
  -7  14   6       80.25       79.88      8.15 o 
  -6  14   6      219.69      205.64     14.02 o 
  -5  14   6       21.33       15.66      5.06 o 
  -4  14   6      322.87      310.61     21.35 o 
  -3  14   6      534.43      537.32     30.93 o 
  -2  14   6      408.18      433.91     22.80 o 
  -1  14   6      270.28      304.65     18.19 o 
   0  14   6       74.45       90.70      9.56 o 
   1  14   6        1.41        2.23      2.73 o 
   2  14   6        8.66        9.15      2.66 o 
   3  14   6        0.21        0.00      4.28 o 
   4  14   6       11.53        5.86      7.07 o 
   5  14   6        5.37       15.22     11.51 o 
   6  14   6       13.93       14.69      7.53 o 
   7  14   6      102.16       92.84     12.56 o 
  -6  15   6      457.83      470.91     46.29 o 
  -5  15   6      286.41      248.37     24.11 o 
  -4  15   6      356.33      351.28     20.28 o 
  -3  15   6     1016.26     1049.90     52.91 o 
  -2  15   6      575.18      567.10     32.17 o 
  -1  15   6       43.54       46.35      5.56 o 
   0  15   6       84.28       80.39      8.70 o 
   1  15   6      560.15      599.79     26.91 o 
   2  15   6      953.39     1036.16     58.96 o 
   3  15   6     1173.98     1228.74     76.01 o 
   4  15   6      611.55      684.30     53.93 o 
   5  15   6      302.99      301.51     49.50 o 
   6  15   6      271.55      265.78     41.85 o 
  -5  16   6       88.13       55.56      8.43 o 
  -4  16   6      114.94       73.76     11.67 o 
  -3  16   6       68.75       57.08     11.36 o 
  -2  16   6       12.20        6.67      6.99 o 
  -1  16   6       75.56       63.76      9.34 o 
   0  16   6      229.35      236.05     31.19 o 
   1  16   6      129.68      124.13     19.00 o 
   2  16   6        2.12        6.34      4.68 o 
   3  16   6       17.33       17.12      5.83 o 
   4  16   6       21.13       21.69     19.52 o 
   5  16   6        3.26        6.82      7.82 o 
  -4  17   6      209.07      239.02     29.82 o 
  -3  17   6      225.22      198.60     27.55 o 
  -2  17   6      178.43      181.70     22.00 o 
  -1  17   6       39.62       24.57      7.42 o 
   0  17   6       12.36       11.13      4.80 o 
   1  17   6       87.63       79.55     14.90 o 
   2  17   6      123.16      142.23     16.63 o 
   3  17   6      302.58      285.40     45.90 o 
 -11   1   7       94.22       91.00      7.39 o 
 -10   1   7      172.22      181.67     18.89 o 
  -9   1   7      573.95      518.14     20.99 o 
  -8   1   7      212.97      195.69     14.77 o 
  -7   1   7       11.16       14.71      4.53 o 
  -6   1   7       55.25       56.05      4.15 o 
  -5   1   7      226.27      215.65     11.39 o 
  -4   1   7       23.01       20.50      2.59 o 
  -3   1   7     1935.41     2010.22     39.34 o 
  -2   1   7     3291.54     3518.87     68.18 o 
  -1   1   7     2293.77     2242.59     33.31 o 
   0   1   7     1486.03     1480.90     42.95 o 
   1   1   7     2038.67     1937.89     49.36 o 
   2   1   7      300.03      286.94     13.10 o 
   3   1   7        0.07        1.92      6.26 o 
   4   1   7      182.18      161.22     11.73 o 
   5   1   7      591.14      544.25     15.66 o 
   6   1   7      369.59      345.81     12.96 o 
   7   1   7      659.65      705.97     24.19 o 
   8   1   7     1030.95     1073.45     29.92 o 
   9   1   7     1126.15     1197.91     26.26 o 
  10   1   7      120.32      144.19     19.96 o 
 -11   2   7       41.13       36.51      6.62 o 
 -10   2   7      192.99      185.01     15.75 o 
  -9   2   7      147.16      139.63      9.77 o 
  -8   2   7      417.64      430.07     19.47 o 
  -7   2   7       15.35       15.37      2.16 o 
  -6   2   7      159.07      174.03     10.44 o 
  -5   2   7        9.38       10.47      2.53 o 
  -4   2   7      102.32      117.35      7.73 o 
  -3   2   7      942.10      959.44     22.05 o 
  -2   2   7       99.00       98.08      6.65 o 
  -1   2   7        2.46        2.06      2.42 o 
   0   2   7      728.41      711.74     16.45 o 
   1   2   7     1410.02     1471.66     36.68 o 
   2   2   7     1376.74     1434.05     35.99 o 
   3   2   7      831.93      839.98     24.40 o 
   4   2   7      872.79      868.59     22.77 o 
   5   2   7      573.51      527.55     13.09 o 
   6   2   7      379.32      359.29     17.60 o 
   7   2   7       12.53        9.55      2.78 o 
   8   2   7      112.27      100.13      9.91 o 
   9   2   7       39.96       51.33      9.07 o 
  10   2   7      187.19      160.94     22.60 o 
 -11   3   7      177.33      180.80     16.50 o 
 -10   3   7      118.47       91.96      7.67 o 
  -9   3   7      162.77      144.72     12.86 o 
  -8   3   7       65.12       50.21      5.37 o 
  -7   3   7       12.56        0.92      2.34 o 
  -6   3   7      115.91      124.21      9.13 o 
  -5   3   7      121.38      114.58      7.18 o 
  -4   3   7       88.06      100.14      6.19 o 
  -3   3   7     1196.11     1254.06     26.87 o 
  -2   3   7     2531.97     2660.30     54.16 o 
  -1   3   7     1887.23     1899.32     43.71 o 
   0   3   7      642.08      669.64     14.51 o 
   1   3   7      300.40      288.51     10.01 o 
   2   3   7        9.42        9.92      3.51 o 
   3   3   7       29.39       20.71      6.05 o 
   4   3   7       63.52       49.93      5.18 o 
   5   3   7      175.79      151.08      9.84 o 
   6   3   7     1509.53     1429.24     36.58 o 
   7   3   7      505.16      502.78     24.85 o 
   8   3   7      444.58      446.07     39.89 o 
   9   3   7      542.63      567.38     29.20 o 
  10   3   7       81.94       81.90     11.16 o 
 -10   4   7       40.98       53.97      5.26 o 
  -9   4   7      301.97      316.39     21.21 o 
  -8   4   7      774.22      751.84     23.65 o 
  -7   4   7      524.53      568.44     21.08 o 
  -6   4   7      908.69      947.38     22.24 o 
  -5   4   7      173.16      176.82     10.42 o 
  -4   4   7      539.05      534.06     18.25 o 
  -3   4   7      997.50     1006.90     21.66 o 
  -2   4   7        7.21        5.80      1.90 o 
  -1   4   7      158.14      137.08      8.83 o 
   0   4   7      958.31      934.81     20.75 o 
   1   4   7     2007.51     2044.50     48.67 o 
   2   4   7     3670.92     3821.12     84.03 o 
   3   4   7     1531.94     1635.67     40.48 o 
   4   4   7     1170.33     1241.18     30.83 o 
   5   4   7       31.30       36.61      4.71 o 
   6   4   7      199.61      182.69     17.59 o 
   7   4   7      435.09      412.50     18.61 o 
   8   4   7      150.55      109.75     12.77 o 
   9   4   7       34.78       20.21      4.24 o 
  10   4   7      138.11      124.99     16.47 o 
 -10   5   7        6.77        8.39      5.08 o 
  -9   5   7        4.42       12.22      3.74 o 
  -8   5   7        0.14        4.61      3.45 o 
  -7   5   7        9.67       14.86      3.02 o 
  -6   5   7      193.75      169.34     11.65 o 
  -5   5   7       57.00       66.51      5.95 o 
  -4   5   7      150.89      138.28      5.85 o 
  -3   5   7        0.02        1.99      1.99 o 
  -2   5   7        8.89        8.88      2.20 o 
  -1   5   7       14.98        6.36      1.74 o 
   0   5   7      132.59      122.96      9.06 o 
   1   5   7        1.24        6.54      3.89 o 
   2   5   7      450.16      426.02     18.73 o 
   3   5   7      258.43      260.57     16.78 o 
   4   5   7       17.67       12.96      3.07 o 
   5   5   7      284.87      294.39     14.61 o 
   6   5   7        0.58        2.35      2.76 o 
   7   5   7      158.24      140.54     14.72 o 
   8   5   7      183.70      156.90     18.04 o 
   9   5   7        9.85        0.00      3.60 o 
  10   5   7        1.21        0.00      4.28 o 
 -10   6   7       25.92       25.76      5.43 o 
  -9   6   7      153.83      160.08     10.14 o 
  -8   6   7      669.62      699.63     21.51 o 
  -7   6   7     1124.69     1080.22     29.58 o 
  -6   6   7      667.44      663.97     23.52 o 
  -5   6   7       13.40        6.22      3.93 o 
  -4   6   7      313.15      323.54      9.86 o 
  -3   6   7      437.28      409.77     11.67 o 
  -2   6   7       82.66       89.05      8.52 o 
  -1   6   7      787.23      778.86     24.84 o 
   0   6   7      154.79      152.00      8.81 o 
   1   6   7      639.17      661.35     17.43 o 
   2   6   7      582.12      642.21     16.76 o 
   3   6   7       81.75       83.10      7.36 o 
   4   6   7       67.27       75.98      6.47 o 
   5   6   7      709.57      693.64     21.88 o 
   6   6   7      380.18      395.96     16.87 o 
   7   6   7      316.34      310.63     15.28 o 
   8   6   7      260.81      224.93     28.68 o 
   9   6   7       11.09        3.51      4.15 o 
  10   6   7      240.93      216.63     17.28 o 
 -10   7   7       99.27       82.06      7.61 o 
  -9   7   7      156.95      138.66      8.01 o 
  -8   7   7        0.23        6.87      3.49 o 
  -7   7   7        2.09        8.09      2.97 o 
  -6   7   7       15.48       10.35      4.07 o 
  -5   7   7     1002.88      983.33     25.28 o 
  -4   7   7      673.75      626.82     20.96 o 
  -3   7   7      413.73      469.19     17.32 o 
  -2   7   7       72.20       80.72      7.63 o 
  -1   7   7      176.51      192.58     17.23 o 
   0   7   7      119.28      124.48     13.03 o 
   1   7   7       15.18       25.48      5.12 o 
   2   7   7       68.51       69.62      6.65 o 
   3   7   7      204.26      206.68      9.08 o 
   4   7   7       30.42       15.54      3.65 o 
   5   7   7       61.56       63.25      6.80 o 
   6   7   7      103.87       99.14     10.04 o 
   7   7   7      252.70      232.99     26.09 o 
   8   7   7      185.77      203.04     27.57 o 
   9   7   7      234.87      246.15     26.88 o 
  -9   8   7      100.89       90.58      7.26 o 
  -8   8   7      105.14       96.99      6.64 o 
  -7   8   7      150.87      148.28      9.20 o 
  -6   8   7       25.57       33.06      4.12 o 
  -5   8   7      152.61      151.41     15.27 o 
  -4   8   7      489.45      456.13     26.51 o 
  -3   8   7      154.94      137.59     17.63 o 
  -2   8   7       95.60      109.49     11.34 o 
  -1   8   7      393.78      384.02     15.21 o 
   0   8   7      707.00      651.91     28.55 o 
   1   8   7      456.84      472.69     16.67 o 
   2   8   7      145.59      153.65      8.69 o 
   3   8   7      432.22      467.45     16.25 o 
   4   8   7      223.47      219.99     21.92 o 
   5   8   7       46.79       41.59      4.18 o 
   6   8   7       98.89      107.20     10.31 o 
   7   8   7       76.52       70.13      7.88 o 
   8   8   7       30.92       30.00      6.51 o 
   9   8   7        3.38        9.13      3.79 o 
  -9   9   7      191.74      192.00     12.36 o 
  -8   9   7       50.66       47.75     10.39 o 
  -7   9   7        1.10        6.54      3.45 o 
  -6   9   7      449.38      478.54     22.65 o 
  -5   9   7      536.92      552.23     34.40 o 
  -4   9   7      244.40      227.63     22.86 o 
  -3   9   7      430.98      427.82     19.77 o 
  -2   9   7      628.25      575.64     25.82 o 
   0   9   7     1809.17     1774.53     49.47 o 
   1   9   7     1978.64     2031.97     56.81 o 
   2   9   7      124.08      113.97      9.32 o 
   3   9   7       29.91       33.27      6.33 o 
   4   9   7       28.37       24.05      5.25 o 
   5   9   7      432.59      469.63     28.35 o 
   6   9   7      660.44      660.56     23.18 o 
   7   9   7      846.87      850.91     27.96 o 
   8   9   7      769.07      758.00     35.97 o 
   9   9   7      357.98      344.25     36.64 o 
  -8  10   7        0.04        7.87      9.09 o 
  -7  10   7       53.41       42.97      5.94 o 
  -6  10   7      110.19      104.42      9.10 o 
  -5  10   7       59.93       27.95      6.38 o 
  -4  10   7      146.09      153.04     16.93 o 
  -3  10   7       92.67       84.22     10.43 o 
  -2  10   7        3.79        6.73      4.41 o 
  -1  10   7      242.28      247.65     28.17 o 
   0  10   7      253.68      227.14     26.97 o 
   1  10   7      245.34      240.24     19.63 o 
   2  10   7      239.14      245.78     22.43 o 
   3  10   7        5.91        7.10      4.04 o 
   4  10   7        4.81        7.41      3.76 o 
   5  10   7       50.62       47.75      7.85 o 
   6  10   7       71.17       61.55      9.16 o 
   7  10   7       28.74       26.58      6.17 o 
   8  10   7       17.51       12.21      3.84 o 
  -8  11   7       52.80       48.77     12.29 o 
  -7  11   7        8.74       16.44      3.30 o 
  -6  11   7       49.23       38.55      6.15 o 
  -5  11   7       30.86       29.78      6.22 o 
  -4  11   7      124.88      124.66      9.67 o 
  -3  11   7      405.04      440.58     41.72 o 
  -2  11   7     1315.09     1331.27     52.29 o 
  -1  11   7     1442.57     1489.18     54.14 o 
   0  11   7     1166.32     1130.50     43.75 o 
   1  11   7      970.72     1038.50     36.98 o 
   2  11   7      238.29      254.96     24.60 o 
   3  11   7       12.48        6.15      4.70 o 
   4  11   7      330.99      362.56     18.75 o 
   5  11   7      430.49      427.13     26.80 o 
   6  11   7      621.98      721.84     51.61 o 
   7  11   7      391.25      387.31     50.91 o 
   8  11   7      450.03      495.83     30.53 o 
  -7  12   7       33.74       32.92      6.23 o 
  -6  12   7      224.77      203.01     15.74 o 
  -5  12   7      278.84      278.87     23.17 o 
  -4  12   7      190.77      194.65     21.33 o 
  -3  12   7       89.94       80.90      8.35 o 
  -2  12   7      164.10      166.66     14.43 o 
  -1  12   7       58.43       53.32      8.06 o 
   0  12   7      107.24      101.86     14.72 o 
   1  12   7      699.53      657.36     30.85 o 
   2  12   7      524.19      530.95     24.63 o 
   3  12   7      319.89      352.47     28.05 o 
   4  12   7      305.92      329.36     31.39 o 
   5  12   7       65.81       66.55      8.33 o 
   6  12   7       20.93       21.38      7.57 o 
   7  12   7        8.71        2.19      5.50 o 
  -7  13   7        0.32        2.16      5.25 o 
  -6  13   7       40.17       39.73      6.26 o 
  -5  13   7        7.74        9.85      3.99 o 
  -4  13   7      229.96      242.22     16.27 o 
  -3  13   7      245.26      217.14     18.63 o 
  -2  13   7      192.06      192.50     20.32 o 
  -1  13   7      221.53      254.33     18.19 o 
   0  13   7       79.62       75.87     14.02 o 
   1  13   7       26.05       16.93      5.05 o 
   2  13   7       10.49       22.14      8.13 o 
   3  13   7       14.23       11.61      5.52 o 
   4  13   7        0.61        6.41      3.14 o 
   5  13   7       46.07       43.41     12.07 o 
   6  13   7      110.85      128.21     18.32 o 
  -6  14   7      605.31      613.88     38.55 o 
  -5  14   7      259.22      243.56     14.76 o 
  -4  14   7       62.24       66.09     12.01 o 
  -3  14   7       15.37       16.44      5.29 o 
  -2  14   7       24.27       34.30     10.63 o 
  -1  14   7        1.75        7.84      3.88 o 
   0  14   7      101.75      105.83     10.75 o 
   1  14   7      810.03      823.62     27.32 o 
   2  14   7     1203.13     1234.16     32.92 o 
   3  14   7      646.28      655.27     34.49 o 
   4  14   7      327.85      348.89     19.96 o 
   5  14   7      328.80      328.85     42.16 o 
  -4  15   7       38.23       33.33      7.71 o 
  -3  15   7       50.04       49.29     11.90 o 
  -2  15   7       29.22       20.64      5.48 o 
  -1  15   7        0.67        6.85      4.04 o 
   0  15   7       24.16       23.70      4.42 o 
   1  15   7        4.97        4.28      5.24 o 
   2  15   7       14.79        8.86      6.34 o 
   3  15   7        0.86        4.95      4.61 o 
   4  15   7        1.76        8.81      5.52 o 
  -3  16   7       44.50       36.05     11.60 o 
  -2  16   7        7.94       12.83      4.07 o 
  -1  16   7       24.17       22.62      5.37 o 
   0  16   7      177.94      156.08     14.35 o 
   1  16   7      376.01      321.74     21.05 o 
   2  16   7      508.98      503.69     25.37 o 
 -10   0   8      203.58      162.78     27.52 o 
  -9   0   8      170.36      123.08     14.16 o 
  -8   0   8       20.25       11.73      4.47 o 
  -7   0   8       13.10       11.68      3.22 o 
  -6   0   8      587.73      626.26     31.66 o 
  -5   0   8      465.68      567.58     24.53 o 
  -4   0   8     2200.92     2350.68     66.27 o 
  -3   0   8       35.36       41.55      5.05 o 
  -2   0   8      646.44      616.41     33.66 o 
  -1   0   8     3197.55     3240.42     72.36 o 
   0   0   8      751.84      756.71     31.96 o 
   1   0   8      312.01      308.58     33.12 o 
   2   0   8      826.73      792.36     83.22 o 
   3   0   8      898.30      899.07     37.54 o 
   4   0   8      710.12      738.11     46.61 o 
   5   0   8      594.73      647.25     34.76 o 
   6   0   8      419.40      404.16     31.57 o 
   7   0   8      326.87      342.03     34.88 o 
   8   0   8      193.56      187.08     22.57 o 
   9   0   8      218.31      201.69     25.54 o 
 -10   1   8      109.96      105.43      8.62 o 
  -9   1   8        3.14        9.95      3.74 o 
  -8   1   8        0.92        2.78      3.30 o 
  -7   1   8       88.89       86.39      5.83 o 
  -6   1   8       30.72       43.86      4.33 o 
  -5   1   8      131.96      121.93      8.88 o 
  -4   1   8      241.89      204.06     13.96 o 
  -3   1   8       18.37       20.37      3.26 o 
  -2   1   8        9.54       11.14      2.24 o 
  -1   1   8      664.36      654.72     23.66 o 
   0   1   8      386.75      371.06     15.82 o 
   1   1   8     1327.40     1344.53     28.82 o 
   2   1   8      424.45      424.75     19.91 o 
   3   1   8      323.28      308.43     10.54 o 
   4   1   8        1.24        5.04      4.21 o 
   5   1   8       32.65       31.07      4.02 o 
   6   1   8        1.54        7.66      3.91 o 
   7   1   8        0.76       10.70      5.44 o 
   8   1   8        4.41        4.42      3.49 o 
   9   1   8       59.82       62.25      7.41 o 
 -10   2   8       10.43       16.00      3.21 o 
  -9   2   8        1.69        6.30      3.32 o 
  -8   2   8        3.25        5.72      2.20 o 
  -7   2   8       67.60       80.42      6.21 o 
  -6   2   8      487.47      490.82     16.73 o 
  -5   2   8      264.75      239.45     11.12 o 
  -4   2   8      724.12      756.83     21.11 o 
  -3   2   8       17.32       21.87      2.77 o 
  -2   2   8      175.48      202.39     12.46 o 
  -1   2   8      768.53      801.22     19.60 o 
   0   2   8      446.45      429.45     10.09 o 
   1   2   8      126.01      119.38     11.73 o 
   2   2   8       60.73       61.32      6.71 o 
   3   2   8        5.22        5.74      2.83 o 
   4   2   8      288.30      279.76     20.85 o 
   5   2   8      353.73      334.89     18.18 o 
   6   2   8      705.00      756.66     31.77 o 
   7   2   8      389.69      397.35     23.41 o 
   8   2   8      492.94      509.17     29.21 o 
   9   2   8      259.36      232.36     27.91 o 
  -9   3   8      297.89      311.16     24.69 o 
  -8   3   8      262.58      267.80     14.75 o 
  -7   3   8      519.09      550.57     18.87 o 
  -6   3   8      224.75      211.28     12.35 o 
  -5   3   8      242.50      255.98      9.76 o 
  -4   3   8        1.38        1.97      1.91 o 
  -3   3   8      380.94      368.19     11.88 o 
  -2   3   8      136.49      120.72      8.98 o 
  -1   3   8     1867.40     1919.39     34.79 o 
   0   3   8     1530.95     1559.06     45.79 o 
   1   3   8     1793.10     1804.74     51.95 o 
   2   3   8      989.71     1013.67     28.64 o 
   3   3   8      727.63      708.39     25.48 o 
   4   3   8      389.96      402.19     17.76 o 
   5   3   8        6.47        9.99      2.10 o 
   6   3   8        1.58        2.07      4.63 o 
   7   3   8       28.10       28.72      5.22 o 
   8   3   8       11.94       19.53      4.34 o 
   9   3   8       62.77       72.78      8.90 o 
  -9   4   8        7.99       11.14      3.30 o 
  -8   4   8       55.19       49.75      5.41 o 
  -7   4   8       80.74       64.76      6.23 o 
  -6   4   8       37.95       29.03      4.57 o 
  -5   4   8      295.67      305.13     12.35 o 
  -4   4   8        1.96        0.44      4.02 o 
  -3   4   8       56.90       64.35      6.02 o 
  -2   4   8       31.16       25.25      3.06 o 
  -1   4   8      362.65      372.23     77.64 o 
   0   4   8      788.10      777.95     20.30 o 
   1   4   8      140.95      139.65      9.95 o 
   2   4   8      228.55      210.49     17.41 o 
   3   4   8        2.25        6.63      3.19 o 
   4   4   8      520.47      546.64     23.82 o 
   5   4   8      506.88      517.77     21.70 o 
   6   4   8      319.91      327.68     15.37 o 
   7   4   8      248.28      251.36     15.20 o 
   8   4   8       80.79       78.09     11.41 o 
   9   4   8        9.47       12.14      3.86 o 
  -9   5   8      437.14      464.98     31.55 o 
  -8   5   8      426.60      367.99     18.76 o 
  -7   5   8      584.46      596.03     17.40 o 
  -6   5   8      228.94      220.60     15.50 o 
  -5   5   8       86.20       94.82      8.36 o 
  -4   5   8        8.72       11.51      3.29 o 
  -3   5   8      230.08      255.35     16.55 o 
  -2   5   8       34.92       37.19      7.00 o 
  -1   5   8      400.55      415.11     19.94 o 
   0   5   8      911.67     1000.98     42.65 o 
   1   5   8     2212.19     2248.50     65.56 o 
   2   5   8     1642.19     1749.81     57.00 o 
   3   5   8      160.21      156.93     16.20 o 
   4   5   8      155.54      150.97     12.09 o 
   5   5   8      272.27      266.85     15.91 o 
   6   5   8       51.54       49.90      5.56 o 
   7   5   8        7.24        5.98      3.21 o 
   8   5   8       58.96       63.67     10.07 o 
   9   5   8      298.52      278.97     33.25 o 
  -9   6   8       10.94        7.81      3.07 o 
  -8   6   8       10.46        5.37      3.52 o 
  -7   6   8        2.38        6.18      2.38 o 
  -6   6   8       80.73       86.38      8.16 o 
  -5   6   8        7.06       13.13      4.27 o 
  -4   6   8      605.39      620.30     29.03 o 
  -3   6   8       18.34       22.26      5.84 o 
  -2   6   8       27.31       27.34      7.87 o 
  -1   6   8       11.82       11.47      5.23 o 
   0   6   8      223.55      237.86     13.69 o 
   1   6   8       96.02       87.23     11.02 o 
   2   6   8      130.21      117.90     10.82 o 
   3   6   8       80.23       83.20      7.74 o 
   4   6   8      207.90      198.53     15.51 o 
   5   6   8        3.66        0.47      3.49 o 
   6   6   8       72.10       70.07      7.93 o 
   7   6   8       35.63       25.48      4.15 o 
   8   6   8       53.52       62.18      7.04 o 
  -8   7   8      325.50      303.51     20.56 o 
  -7   7   8      314.40      271.22     18.77 o 
  -6   7   8      467.27      450.64     22.04 o 
  -5   7   8      233.94      216.51     13.99 o 
  -4   7   8       15.73       10.23      3.43 o 
  -3   7   8       68.50       79.09      8.45 o 
  -2   7   8      102.68      102.15     12.31 o 
  -1   7   8      255.67      264.02     14.73 o 
   0   7   8     1729.21     1737.73     57.41 o 
   1   7   8     1316.88     1253.43     48.92 o 
   2   7   8      402.01      413.98     17.85 o 
   3   7   8      577.00      625.60     23.56 o 
   4   7   8       98.64      105.85      9.23 o 
   5   7   8        0.89        0.00      1.93 o 
   6   7   8       47.80       46.83      9.35 o 
   7   7   8       34.00       42.94      7.42 o 
   8   7   8       13.46        7.09      4.48 o 
  -8   8   8       24.52       29.00      5.64 o 
  -7   8   8      175.97      139.64     14.40 o 
  -6   8   8      445.73      435.49     22.17 o 
  -5   8   8      169.65      144.26     14.59 o 
  -4   8   8      404.52      387.87     24.99 o 
  -3   8   8      185.28      200.54     14.95 o 
  -2   8   8      770.72      839.27     33.52 o 
  -1   8   8     1059.03     1124.61     51.22 o 
   0   8   8      246.33      243.16     30.07 o 
   1   8   8      307.55      282.89     19.06 o 
   2   8   8        0.71        3.67      4.72 o 
   3   8   8      258.34      238.21     15.61 o 
   4   8   8      676.59      655.88     40.50 o 
   5   8   8     1148.72     1169.25     34.69 o 
   6   8   8      709.33      766.14     20.44 o 
   7   8   8      420.87      398.90     43.78 o 
   8   8   8      155.84      171.19     18.07 o 
  -8   9   8       57.93       56.12      8.03 o 
  -7   9   8       52.94       59.88     10.30 o 
  -6   9   8      250.12      215.08     13.92 o 
  -5   9   8       64.64       60.28      7.38 o 
  -4   9   8        8.97       14.12      4.77 o 
  -3   9   8        3.14        0.00      3.88 o 
  -2   9   8      277.26      271.41     20.50 o 
  -1   9   8      269.20      265.82     29.64 o 
   0   9   8     1389.45     1430.04     47.29 o 
   1   9   8      386.64      450.02     42.67 o 
   2   9   8        1.19        9.28      4.56 o 
   3   9   8       36.18       22.97      5.40 o 
   4   9   8        4.51        6.82      4.83 o 
   5   9   8       19.82       13.49      5.22 o 
   6   9   8       18.82       18.86      6.45 o 
   7   9   8       25.67       27.88     25.32 o 
  -7  10   8      108.15       77.82      9.86 o 
  -6  10   8      212.36      210.05     21.41 o 
  -5  10   8      525.81      524.38     31.24 o 
  -4  10   8      563.59      625.26     31.46 o 
  -3  10   8      518.59      506.85     46.83 o 
  -2  10   8      325.55      303.51     26.02 o 
  -1  10   8      456.42      446.89     31.36 o 
   0  10   8      518.20      519.62     42.49 o 
   1  10   8       99.63      108.23     13.99 o 
   2  10   8       33.44       40.79      6.95 o 
   3  10   8      475.99      515.79     42.12 o 
   4  10   8      450.52      493.18     21.78 o 
   5  10   8      696.94      791.75     29.17 o 
   6  10   8      500.17      610.64     38.90 o 
   7  10   8      254.62      269.36     26.29 o 
  -6  11   8        0.66        5.01      4.93 o 
  -5  11   8       13.29        5.91      5.76 o 
  -4  11   8       13.80       18.14      6.44 o 
  -3  11   8        1.01       10.98      4.65 o 
  -2  11   8        0.51        2.94      4.22 o 
  -1  11   8       73.94       77.51      8.97 o 
   0  11   8       45.90       45.72      5.81 o 
   1  11   8      185.82      168.45     18.68 o 
   2  11   8        2.70        1.09      3.83 o 
   3  11   8      101.97      105.30     14.49 o 
   4  11   8       40.26       43.67      7.16 o 
   5  11   8       12.29        8.65      4.50 o 
   6  11   8       31.46       18.00      5.12 o 
  -6  12   8       19.16       14.33      4.65 o 
  -5  12   8      234.22      221.77     18.03 o 
  -4  12   8      171.73      178.37     14.28 o 
  -3  12   8      279.69      272.87     22.71 o 
  -2  12   8      317.33      338.40     28.83 o 
  -1  12   8      329.99      307.28     30.65 o 
   0  12   8      103.82      108.02     13.09 o 
   1  12   8       39.06       33.56      6.41 o 
   2  12   8        0.58        0.00      4.31 o 
   3  12   8        9.64       10.20      7.07 o 
   4  12   8      288.35      291.33     32.70 o 
   5  12   8      353.98      412.81     27.11 o 
  -4  13   8       20.75       19.95      5.59 o 
  -3  13   8        2.73        7.17      7.21 o 
  -2  13   8      154.85      158.21     19.82 o 
  -1  13   8      190.60      200.98     16.11 o 
   0  13   8      187.15      192.79     21.56 o 
   1  13   8      237.59      241.32     27.68 o 
   2  13   8      486.67      468.90     24.78 o 
   3  13   8      187.06      209.57     28.71 o 
   4  13   8      108.56      112.08     14.28 o 
  -3  14   8        7.01       12.92      5.86 o 
  -2  14   8        0.77        8.21      4.52 o 
  -1  14   8        6.51        7.33      5.28 o 
   0  14   8       60.43       37.63      9.56 o 
   1  14   8        0.99        4.72      4.78 o 
   2  14   8        0.14        5.10      7.02 o 
   3  14   8        0.82        1.60      5.45 o 
  -8   1   9      104.18       96.57      8.61 o 
  -7   1   9      526.46      569.84     23.05 o 
  -6   1   9      778.78      806.63     18.74 o 
  -5   1   9      668.63      725.50     22.90 o 
  -4   1   9      384.26      386.35     16.60 o 
  -3   1   9      103.58      110.50      6.82 o 
  -2   1   9        8.51       10.32      2.07 o 
  -1   1   9      157.42      134.97      8.62 o 
   0   1   9        6.58        3.14      1.87 o 
   1   1   9      121.88      109.20     10.79 o 
   2   1   9       90.62      106.47      8.94 o 
   3   1   9      775.83      756.63     30.71 o 
   4   1   9      444.66      482.25     24.07 o 
   5   1   9      256.22      268.67     17.29 o 
   6   1   9      233.62      229.11     12.80 o 
   7   1   9      109.44      128.00      9.10 o 
   8   1   9       46.11       51.40      5.86 o 
  -8   2   9       46.49       52.19      5.77 o 
  -7   2   9      148.89      118.47     10.43 o 
  -6   2   9       26.45       28.53      4.98 o 
  -5   2   9       31.30       29.47      4.29 o 
  -4   2   9      115.79      114.49      7.70 o 
  -3   2   9      175.62      173.66     11.78 o 
  -2   2   9      978.16     1023.51     33.18 o 
  -1   2   9      175.22      141.85     22.21 o 
   0   2   9      200.49      196.35     15.16 o 
   1   2   9      244.69      263.28     18.42 o 
   2   2   9      112.15      105.03      9.13 o 
   3   2   9      560.28      536.81     22.62 o 
   4   2   9        2.62       10.68      3.01 o 
   5   2   9        4.61       15.60      4.14 o 
   6   2   9       13.85       15.55      3.26 o 
   7   2   9       32.45       32.03      5.94 o 
  -8   3   9      100.59       93.92      9.02 o 
  -7   3   9      207.40      198.07     18.83 o 
  -6   3   9      227.09      217.23     14.21 o 
  -5   3   9      153.75      139.53      9.13 o 
  -4   3   9      176.55      187.59     14.72 o 
  -3   3   9      144.08      142.80     10.54 o 
  -2   3   9      115.70      117.68     10.36 o 
  -1   3   9        0.13        0.25      2.87 o 
   0   3   9      107.87      110.93     10.07 o 
   1   3   9       50.79       54.55      6.75 o 
   2   3   9      101.71       89.02     10.32 o 
   3   3   9     1407.71     1401.40     41.67 o 
   4   3   9     2104.17     2380.90     58.10 o 
   5   3   9      301.35      306.57     21.32 o 
   6   3   9      159.19      179.29     14.16 o 
   7   3   9       16.51       11.84      4.47 o 
  -8   4   9      145.87      128.16     11.85 o 
  -7   4   9      251.84      266.83     18.16 o 
  -6   4   9        7.68        6.50      2.58 o 
  -5   4   9        3.47       10.24      4.15 o 
  -4   4   9       72.83       79.30      7.73 o 
  -3   4   9      100.70      109.84      9.38 o 
  -2   4   9      627.65      634.32     39.95 o 
  -1   4   9      329.51      349.95     21.13 o 
   0   4   9     1250.88     1273.37     44.66 o 
   1   4   9     1913.15     2143.37     47.11 o 
   2   4   9     1284.05     1381.59     39.39 o 
   3   4   9      330.70      322.99     15.66 o 
   4   4   9        9.43        6.46      2.89 o 
   5   4   9       16.41       12.14      3.29 o 
   6   4   9      227.31      225.07     16.41 o 
   7   4   9      355.41      342.11     19.19 o 
  -7   5   9       15.77       14.31      4.77 o 
  -6   5   9       18.48       13.68      3.38 o 
  -5   5   9       35.79       32.58      4.02 o 
  -4   5   9        4.77        6.48      2.64 o 
  -3   5   9        0.84        4.72      2.67 o 
  -2   5   9        0.89        0.00      3.78 o 
  -1   5   9        6.69       15.51      4.60 o 
   0   5   9        1.05        0.00      6.00 o 
   1   5   9      102.39       96.95     13.92 o 
   2   5   9      238.04      257.47     24.90 o 
   3   5   9       29.53       24.88      3.90 o 
   4   5   9        0.06        2.20      2.83 o 
   5   5   9       26.09       26.93      3.92 o 
   6   5   9        3.18        6.51      4.78 o 
   7   5   9       19.12       15.97      4.28 o 
  -7   6   9      117.39      128.59     11.77 o 
  -6   6   9       78.02       68.32      7.69 o 
  -5   6   9        4.27        7.15      3.88 o 
  -4   6   9       85.47       84.58      8.02 o 
  -3   6   9      166.03      158.73     14.13 o 
  -2   6   9      367.66      332.19     36.28 o 
  -1   6   9      755.22      790.92     68.57 o 
   0   6   9      420.93      444.98     22.96 o 
   1   6   9      439.00      452.04     29.50 o 
   2   6   9      525.17      468.58     40.62 o 
   3   6   9      458.98      488.14     29.01 o 
   4   6   9       13.31        2.50      5.73 o 
   5   6   9       16.70       14.73      4.24 o 
   6   6   9       45.90       31.85      5.29 o 
   7   6   9      248.00      227.06     28.65 o 
  -7   7   9       66.43       43.33      5.35 o 
  -6   7   9      135.57      115.07     11.48 o 
  -5   7   9      112.25      102.07     10.46 o 
  -4   7   9      160.52      188.48     15.24 o 
  -3   7   9      162.14      180.86     18.98 o 
  -2   7   9       45.32       48.54      5.23 o 
  -1   7   9       39.03       40.77      8.30 o 
   0   7   9      378.59      385.20     29.99 o 
   1   7   9       47.39       42.29      9.72 o 
   2   7   9      197.86      218.65     15.34 o 
   3   7   9      233.60      244.65     16.20 o 
   4   7   9      412.81      401.20     25.06 o 
   5   7   9      266.39      282.15     31.90 o 
   6   7   9      215.52      251.83     24.97 o 
  -6   8   9       40.25       25.48      6.83 o 
  -5   8   9        0.57        1.30      3.91 o 
  -4   8   9       14.33       20.09      4.10 o 
  -3   8   9      410.60      402.29     24.66 o 
  -2   8   9      417.10      426.63     20.10 o 
  -1   8   9      183.28      178.11     20.33 o 
   0   8   9        2.85        5.25      6.27 o 
   1   8   9      377.52      390.21     23.57 o 
   2   8   9      345.76      323.68     36.71 o 
   3   8   9       32.98       45.20      7.08 o 
   4   8   9        0.44       12.59      4.86 o 
   5   8   9        5.52        4.88      4.59 o 
   6   8   9        0.86        9.74      4.44 o 
  -6   9   9      244.76      232.96     22.71 o 
  -5   9   9      317.01      303.94     30.33 o 
  -4   9   9      294.96      274.43     22.62 o 
  -3   9   9      184.43      166.89     15.17 o 
  -2   9   9      361.36      390.69     26.44 o 
  -1   9   9      228.88      227.13     14.51 o 
   0   9   9        8.43       11.35      8.65 o 
   1   9   9       52.68       69.83      8.67 o 
   2   9   9      303.81      325.96     49.21 o 
   3   9   9      733.20      790.46     28.35 o 
   4   9   9      613.26      663.53     40.82 o 
   5   9   9      402.04      431.20     24.26 o 
  -5  10   9        0.27        4.09      5.86 o 
  -4  10   9        1.63        4.71      3.42 o 
  -3  10   9        4.79        6.43      6.78 o 
  -2  10   9       28.56       24.87      5.84 o 
  -1  10   9      203.81      178.82     13.74 o 
   0  10   9        2.29        0.01      3.80 o 
   1  10   9        0.02        0.00      5.29 o 
   2  10   9       91.09       90.25      9.68 o 
   3  10   9       11.92       25.66      6.36 o 
   4  10   9        1.51        8.10      4.18 o 
  -4  11   9      280.27      251.77     23.15 o 
  -3  11   9       77.54       71.50     10.04 o 
  -2  11   9       45.91       57.15      8.17 o 
  -1  11   9       25.37       21.58      3.57 o 
   0  11   9        2.68       11.06      4.17 o 
   1  11   9       26.73       36.29      6.55 o 
   2  11   9      348.25      342.66     32.17 o 
   3  11   9      431.82      471.76     37.50 o 
  -2  12   9       92.65       94.74     11.19 o 
  -1  12   9       94.84       88.69     11.10 o 
   0  12   9       99.93       93.72     10.48 o 
   1  12   9       65.96       60.50      8.08 o 
   2  12   9        2.35       11.48      8.26 o 
  -6   0  10      371.25      298.98     48.69 o 
  -5   0  10      349.95      397.02     28.27 o 
  -4   0  10      112.12       93.92     11.13 o 
  -3   0  10       54.77       57.36      5.91 o 
  -2   0  10      115.78      140.53     15.04 o 
  -1   0  10       95.84       90.65      9.45 o 
   0   0  10      180.79      175.34     25.15 o 
   1   0  10      192.79      175.96     28.67 o 
   2   0  10      329.33      299.33     49.99 o 
   3   0  10      660.27      754.91     48.99 o 
   4   0  10     1041.98     1096.21     74.64 o 
   5   0  10      756.37      799.85     50.84 o 
  -6   1  10        6.94        7.36      3.48 o 
  -5   1  10       31.52       25.12      4.53 o 
  -4   1  10      122.82      107.48      8.26 o 
  -3   1  10       44.13       43.80      5.96 o 
  -2   1  10       72.94       80.07      6.49 o 
  -1   1  10        8.90        7.47      2.22 o 
   0   1  10       19.70       17.81      4.45 o 
   1   1  10      141.52      123.18     13.95 o 
   2   1  10       67.18       47.99      5.65 o 
   3   1  10      100.79       97.48     10.48 o 
   4   1  10       16.08       11.40      5.04 o 
   5   1  10       18.20       13.71      4.29 o 
  -6   2  10      298.65      291.62     22.67 o 
  -5   2  10      511.65      558.83     31.75 o 
  -4   2  10      139.21      131.91     11.54 o 
  -3   2  10       21.53       25.19      4.47 o 
  -2   2  10        7.03        8.65      4.15 o 
  -1   2  10       81.58       76.69      8.12 o 
   0   2  10      109.12       99.27     10.45 o 
   1   2  10      512.88      552.29     23.46 o 
   2   2  10      440.93      502.32     25.38 o 
   3   2  10      328.79      325.04     23.63 o 
   4   2  10      354.04      308.17     35.16 o 
   5   2  10      297.85      268.52     27.67 o 
  -6   3  10       13.73       11.40      3.27 o 
  -5   3  10       61.37       57.39      7.52 o 
  -4   3  10      183.04      184.15     14.49 o 
  -3   3  10      326.23      293.21     27.47 o 
  -2   3  10      430.25      438.57     17.97 o 
  -1   3  10      103.12       97.80     12.10 o 
   0   3  10      281.72      267.71     20.60 o 
   1   3  10      323.15      313.14     21.49 o 
   2   3  10      117.61      126.40     10.65 o 
   3   3  10       20.86       14.06      5.19 o 
   4   3  10       11.84       15.92      4.23 o 
   5   3  10      126.93      109.08     10.69 o 
  -5   4  10       46.64       46.85      6.38 o 
  -4   4  10      166.70      158.13     12.89 o 
  -3   4  10       42.63       29.22      6.61 o 
  -2   4  10        5.19        7.09      3.59 o 
  -1   4  10        0.27        9.33      3.65 o 
   0   4  10        1.55        0.00      4.04 o 
   1   4  10      308.42      274.84     30.07 o 
   2   4  10      463.93      474.24     35.34 o 
   3   4  10      277.64      273.96     21.38 o 
   4   4  10      172.11      153.02     13.46 o 
   5   4  10       20.88       19.81      6.84 o 
  -5   5  10       44.47       40.50      6.32 o 
  -4   5  10      251.17      257.57     18.98 o 
  -3   5  10      428.48      422.07     33.58 o 
  -2   5  10      710.91      816.88     30.38 o 
  -1   5  10      467.93      540.60     58.40 o 
   0   5  10      223.39      215.45     23.27 o 
   1   5  10        3.53        8.96      6.26 o 
   2   5  10       35.49       58.29      7.59 o 
   3   5  10       16.70       13.38      6.99 o 
   4   5  10        6.91       11.09      4.85 o 
   5   5  10      182.54      165.00     19.40 o 
  -5   6  10       31.31       25.82      4.71 o 
  -4   6  10        1.09        5.19      5.71 o 
  -3   6  10        9.67       11.89     21.43 o 
  -2   6  10       14.45       12.72      4.76 o 
  -1   6  10       15.70       13.52      4.84 o 
   0   6  10       27.11       21.70      6.72 o 
   1   6  10        1.46        2.00      6.31 o 
   2   6  10       73.22       55.07      8.16 o 
   3   6  10       18.52       23.86      9.40 o 
   4   6  10       29.29       39.34      8.76 o 
  -4   7  10      326.71      310.42     21.97 o 
  -3   7  10      311.42      287.44     26.06 o 
  -2   7  10      181.82      177.46     20.65 o 
  -1   7  10       26.09       24.07      5.48 o 
   0   7  10       82.94       78.13     10.06 o 
   1   7  10      132.30      146.10     15.97 o 
   2   7  10        3.87        4.54      3.79 o 
   3   7  10       17.89       16.17      6.55 o 
  -3   8  10      125.70      140.51     13.64 o 
  -2   8  10        9.48       16.35      4.80 o 
  -1   8  10        8.90        9.96      8.62 o 
   0   8  10       94.70      103.91      9.50 o 
   1   8  10      215.30      222.36     21.97 o 
   2   8  10      434.16      459.61     20.58 o 
   3   8  10      526.85      561.56     28.92 o 
  -2   9  10       19.05       22.04      5.19 o 
  -1   9  10        0.57        4.39      7.51 o 
   0   9  10        3.84        9.67      5.59 o 
   1   9  10        4.55        3.82      7.18 o 
  -2   1  11       25.70       28.89      6.65 o 
  -1   1  11      253.56      245.30     19.70 o 
   0   1  11      440.10      455.44     53.63 o 
   1   1  11      177.71      162.70     19.59 o 
  -2   2  11       95.04       97.02     10.67 o 
  -1   2  11      139.25      153.11     15.71 o 
   0   2  11       78.43       95.93     18.86 o 
   1   2  11       65.39       61.49      7.35 o 
  -1   3  11      105.37      114.56     19.23 o 
   0   3  11      156.55      137.51     22.17 o 
                                                 
